# Supplementary material for: 1-(2-Naphth­yl)-3-phenyl­prop-2-en-1-one
Source: Acta Crystallogr Sect E Struct Rep Online. 2009 Jul 4;65(Pt 8):o1785. doi: 10.1107/S1600536809025483 (PMC2977316; doi:10.1107/S1600536809025483)
Supplement: Supplementary file 1 [file e-65-o1785-sup1.cif]

##############################################################################
###                                                                        ###
###        Electronic paper (Acta Crystallographica Section E)             ###
###                                                                        ###
##############################################################################
#                                                                            #
# This CIF contains the data in a paper accepted for publication in Acta     #
# Crystallographica Section E. It conforms to the requirements of Notes      #
# for Authors for Section E, and has been peer reviewed under the auspices   #
# of the IUCr Commission on Journals.                                        #
#                                                                            #
# Full details of the Crystallographic Information File format               #
# are given in the paper "The Crystallographic Information File (CIF):       #
# a New Standard Archive File for Crystallography" by S. R. Hall, F. H.      #
# Allen and I. D. Brown [Acta Cryst. (1991), A47, 655-685].                  #
#                                                                            #
# The current version of the core CIF dictionary is obtainable from          #
# ftp://ftp.iucr.org/pub/cif_core.dic. The current version number is 2.4.    #
#                                                                            #
# Software is freely available for graphical display of the structure(s) in  #
# this CIF.  For information consult the CIF home page http://www.iucr.org/  #
# cif/home.html                                                              #
#                                                                            #
# This file may be used for bona fide research purposes within the           #
# scientific community so long as proper attribution is given to the journal # 
# article from which it was obtained.                                        #
#                                                                            #
##############################################################################
                                             
data_I
_audit_creation_method     SHELXL-97
_chemical_name_systematic
;
1-(2-Naphthyl)-3-phenylprop-2-en-1-one
;
_chemical_name_common     ?
_chemical_formula_moiety     'C19 H14 O'
_chemical_formula_sum     'C19 H14 O'
_chemical_formula_iupac     'C19 H14 O'
_chemical_formula_weight     258.30
_chemical_melting_point     ?
_symmetry_cell_setting     triclinic
_symmetry_space_group_name_H-M     'P -1'
_symmetry_space_group_name_Hall     '-P 1'
loop_
    _symmetry_equiv_pos_as_xyz
    'x, y, z'
    '-x, -y, -z'
_cell_length_a     9.5878(8)
_cell_length_b     9.6111(8)
_cell_length_c     15.5358(13)
_cell_angle_alpha     98.746(2)
_cell_angle_beta     91.222(2)
_cell_angle_gamma     105.7640(10)
_cell_volume     1358.8(2)
_cell_formula_units_Z     4
_cell_measurement_reflns_used     2584
_cell_measurement_theta_min     2.23
_cell_measurement_theta_max     26.88
_cell_measurement_temperature     295(2)
_exptl_crystal_description     block
_exptl_crystal_colour     colourless
_exptl_crystal_size_max     0.30
_exptl_crystal_size_mid     0.28
_exptl_crystal_size_min     0.20
_exptl_crystal_density_diffrn     1.263
_exptl_crystal_density_meas     ?
_exptl_crystal_density_method     'not measured'
_exptl_crystal_F_000     544
_exptl_absorpt_coefficient_mu     0.076
_exptl_absorpt_correction_type     'multi-scan'
_exptl_absorpt_process_details     '(SADABS; Sheldrick, 1996)'
_exptl_absorpt_correction_T_min     0.9717
_exptl_absorpt_correction_T_max     0.9815
_exptl_special_details
;
;
_diffrn_ambient_temperature     295(2)
_diffrn_radiation_type     MoK\a
_diffrn_radiation_wavelength     0.71073
_diffrn_radiation_source     'fine-focus sealed tube'
_diffrn_radiation_monochromator     graphite
_diffrn_measurement_device_type     'Bruker SMART APEX area-detector'
_diffrn_measurement_method     '\f and \w'
_diffrn_detector_area_resol_mean     ?
_diffrn_reflns_number     10623
_diffrn_reflns_av_R_equivalents     0.0168
_diffrn_reflns_av_sigmaI/netI     0.0255
_diffrn_reflns_theta_min     2.21
_diffrn_reflns_theta_max     26.00
_diffrn_reflns_theta_full     26.00
_diffrn_measured_fraction_theta_max     0.988
_diffrn_measured_fraction_theta_full     0.988
_diffrn_reflns_limit_h_min     -11
_diffrn_reflns_limit_h_max     11
_diffrn_reflns_limit_k_min     -11
_diffrn_reflns_limit_k_max     11
_diffrn_reflns_limit_l_min     -16
_diffrn_reflns_limit_l_max     19
_diffrn_standards_number     ?
_diffrn_standards_interval_count     ?
_diffrn_standards_interval_time     ?
_diffrn_standards_decay_%     ?
_refine_special_details
;
 Refinement of F^2^ against ALL reflections.  The weighted R-factor wR and
 goodness of fit S are based on F^2^, conventional R-factors R are based
 on F, with F set to zero for negative F^2^. The threshold expression of
 F^2^ > 2sigma(F^2^) is used only for calculating R-factors(gt) etc. and is
 not relevant to the choice of reflections for refinement.  R-factors based
 on F^2^ are statistically about twice as large as those based on F, and R-
 factors based on ALL data will be even larger.
;
_reflns_number_total     5271
_reflns_number_gt     3483
_reflns_threshold_expression     I>2\s(I)
_refine_ls_structure_factor_coef     Fsqd
_refine_ls_matrix_type     full
_refine_ls_R_factor_all     0.0799
_refine_ls_R_factor_gt     0.0556
_refine_ls_wR_factor_gt     0.1466
_refine_ls_wR_factor_ref     0.1741
_refine_ls_goodness_of_fit_ref     1.032
_refine_ls_restrained_S_all     1.032
_refine_ls_number_reflns     5271
_refine_ls_number_parameters     361
_refine_ls_number_restraints     0
_refine_ls_hydrogen_treatment     constr
_refine_ls_weighting_scheme     calc
_refine_ls_weighting_details
           'calc w=1/[\s^2^(Fo^2^)+(0.0943P)^2^+0.07P] where P=(Fo^2^+2Fc^2^)/3'
_atom_sites_solution_hydrogens     geom
_atom_sites_solution_primary     direct
_atom_sites_solution_secondary     difmap
_refine_ls_shift/su_max     0.000
_refine_ls_shift/su_mean     0.000
_refine_diff_density_max     0.244
_refine_diff_density_min     -0.188
_refine_ls_extinction_method     none
_refine_ls_extinction_coef     ?
loop_
    _atom_type_symbol
    _atom_type_description
    _atom_type_scat_dispersion_real
    _atom_type_scat_dispersion_imag
    _atom_type_scat_source
    'C' 'C' 0.0033 0.0016
                         'International Tables Vol C Tables 4.2.6.8 and 6.1.1.4'
    'H' 'H' 0.0000 0.0000
                         'International Tables Vol C Tables 4.2.6.8 and 6.1.1.4'
    'O' 'O' 0.0106 0.0060
                         'International Tables Vol C Tables 4.2.6.8 and 6.1.1.4'
_computing_data_collection     'SMART (Bruker, 2002)'
_computing_cell_refinement     'SAINT (Bruker, 2002)'
_computing_data_reduction     'SAINT (Bruker, 2002)'
_computing_structure_solution     'SHELXS97 (Sheldrick, 2008)'
_computing_structure_refinement     'SHELXL97 (Sheldrick, 2008)'
_computing_molecular_graphics     'SHELXTL (Sheldrick, 2008)'
_computing_publication_material     'SHELXTL (Sheldrick, 2008)'
loop_
    _atom_site_type_symbol
    _atom_site_label
    _atom_site_fract_x
    _atom_site_fract_y
    _atom_site_fract_z
    _atom_site_U_iso_or_equiv
    _atom_site_adp_type
    _atom_site_calc_flag
    _atom_site_refinement_flags
    _atom_site_occupancy
    _atom_site_disorder_assembly
    _atom_site_disorder_group
    C C1 0.55561(16) 0.34700(16) 0.30964(10) 0.0513(4) Uani d . 1 . .
    H H1 0.6529 0.3967 0.3072 0.062 Uiso calc R 1 . .
    C C2 0.50388(16) 0.31927(16) 0.38862(10) 0.0512(4) Uani d . 1 . .
    C C3 0.35522(17) 0.24451(16) 0.39193(11) 0.0564(4) Uani d . 1 . .
    H H3 0.3193 0.2228 0.4449 0.068 Uiso calc R 1 . .
    C C4 0.26443(17) 0.20422(17) 0.31847(11) 0.0569(4) Uani d . 1 . .
    H H4 0.1666 0.1581 0.3224 0.068 Uiso calc R 1 . .
    C C5 0.31541(16) 0.23088(15) 0.23681(10) 0.0492(4) Uani d . 1 . .
    C C6 0.22432(18) 0.18909(17) 0.15896(12) 0.0617(4) Uani d . 1 . .
    H H6 0.1260 0.1428 0.1611 0.074 Uiso calc R 1 . .
    C C7 0.2783(2) 0.2156(2) 0.08125(12) 0.0730(5) Uani d . 1 . .
    H H7 0.2168 0.1879 0.0308 0.088 Uiso calc R 1 . .
    C C8 0.4258(2) 0.2841(2) 0.07654(12) 0.0735(5) Uani d . 1 . .
    H H8 0.4618 0.3014 0.0229 0.088 Uiso calc R 1 . .
    C C9 0.51710(19) 0.32576(18) 0.14943(11) 0.0634(5) Uani d . 1 . .
    H H9 0.6152 0.3705 0.1451 0.076 Uiso calc R 1 . .
    C C10 0.46492(16) 0.30194(15) 0.23190(10) 0.0493(4) Uani d . 1 . .
    C C11 0.60363(17) 0.37413(17) 0.46910(11) 0.0556(4) Uani d . 1 . .
    C C12 0.57387(18) 0.29557(18) 0.54382(11) 0.0598(4) Uani d . 1 . .
    H H12 0.5089 0.2024 0.5359 0.072 Uiso calc R 1 . .
    C C13 0.63803(17) 0.35515(17) 0.62227(11) 0.0548(4) Uani d . 1 . .
    H H13 0.6999 0.4496 0.6276 0.066 Uiso calc R 1 . .
    C C14 0.62209(15) 0.28857(16) 0.70127(11) 0.0510(4) Uani d . 1 . .
    C C15 0.67187(17) 0.37583(18) 0.78179(11) 0.0581(4) Uani d . 1 . .
    H H15 0.7170 0.4753 0.7845 0.070 Uiso calc R 1 . .
    C C16 0.65513(19) 0.3166(2) 0.85796(12) 0.0693(5) Uani d . 1 . .
    H H16 0.6880 0.3765 0.9114 0.083 Uiso calc R 1 . .
    C C17 0.59008(19) 0.1694(2) 0.85492(13) 0.0728(5) Uani d . 1 . .
    H H17 0.5791 0.1297 0.9062 0.087 Uiso calc R 1 . .
    C C18 0.54137(18) 0.08120(19) 0.77577(13) 0.0678(5) Uani d . 1 . .
    H H18 0.4979 -0.0184 0.7737 0.081 Uiso calc R 1 . .
    C C19 0.55654(17) 0.13930(17) 0.69964(12) 0.0596(4) Uani d . 1 . .
    H H19 0.5228 0.0785 0.6466 0.071 Uiso calc R 1 . .
    C C20 0.17274(16) 0.87506(16) 0.70822(10) 0.0511(4) Uani d . 1 . .
    H H20 0.2253 0.9728 0.7122 0.061 Uiso calc R 1 . .
    C C21 0.11862(16) 0.79474(16) 0.62779(10) 0.0522(4) Uani d . 1 . .
    C C22 0.03921(17) 0.64537(17) 0.62222(11) 0.0590(4) Uani d . 1 . .
    H H22 0.0000 0.5909 0.5682 0.071 Uiso calc R 1 . .
    C C23 0.01976(17) 0.58105(17) 0.69474(11) 0.0592(4) Uani d . 1 . .
    H H23 -0.0299 0.4822 0.6894 0.071 Uiso calc R 1 . .
    C C24 0.07335(16) 0.66125(16) 0.77786(11) 0.0509(4) Uani d . 1 . .
    C C25 0.05131(18) 0.59894(18) 0.85505(12) 0.0639(5) Uani d . 1 . .
    H H25 0.0025 0.5001 0.8513 0.077 Uiso calc R 1 . .
    C C26 0.10026(19) 0.6810(2) 0.93437(12) 0.0701(5) Uani d . 1 . .
    H H26 0.0844 0.6380 0.9843 0.084 Uiso calc R 1 . .
    C C27 0.17445(19) 0.8298(2) 0.94162(12) 0.0675(5) Uani d . 1 . .
    H H27 0.2066 0.8853 0.9964 0.081 Uiso calc R 1 . .
    C C28 0.19983(17) 0.89384(17) 0.86894(11) 0.0584(4) Uani d . 1 . .
    H H28 0.2505 0.9925 0.8745 0.070 Uiso calc R 1 . .
    C C29 0.15019(15) 0.81224(16) 0.78502(10) 0.0489(4) Uani d . 1 . .
    C C30 0.14645(18) 0.86629(18) 0.54882(11) 0.0586(4) Uani d . 1 . .
    C C31 0.04008(18) 0.80888(19) 0.47213(11) 0.0641(5) Uani d . 1 . .
    H H31 -0.0495 0.7444 0.4786 0.077 Uiso calc R 1 . .
    C C32 0.06982(18) 0.84735(17) 0.39480(11) 0.0570(4) Uani d . 1 . .
    H H32 0.1619 0.9090 0.3907 0.068 Uiso calc R 1 . .
    C C33 -0.02592(17) 0.80371(16) 0.31523(10) 0.0519(4) Uani d . 1 . .
    C C34 0.03151(18) 0.83379(17) 0.23635(11) 0.0590(4) Uani d . 1 . .
    H H34 0.1296 0.8816 0.2351 0.071 Uiso calc R 1 . .
    C C35 -0.0556(2) 0.79344(19) 0.16030(12) 0.0668(5) Uani d . 1 . .
    H H35 -0.0160 0.8138 0.1080 0.080 Uiso calc R 1 . .
    C C36 -0.2010(2) 0.72311(18) 0.16094(12) 0.0664(5) Uani d . 1 . .
    H H36 -0.2594 0.6956 0.1092 0.080 Uiso calc R 1 . .
    C C37 -0.25980(18) 0.69361(17) 0.23827(12) 0.0628(5) Uani d . 1 . .
    H H37 -0.3582 0.6465 0.2388 0.075 Uiso calc R 1 . .
    C C38 -0.17429(17) 0.73317(17) 0.31472(11) 0.0581(4) Uani d . 1 . .
    H H38 -0.2153 0.7129 0.3667 0.070 Uiso calc R 1 . .
    O O1 0.70779(13) 0.48236(13) 0.47157(8) 0.0757(4) Uani d . 1 . .
    O O2 0.25405(14) 0.96832(14) 0.54733(8) 0.0820(4) Uani d . 1 . .
loop_
    _atom_site_aniso_label
    _atom_site_aniso_U_11
    _atom_site_aniso_U_22
    _atom_site_aniso_U_33
    _atom_site_aniso_U_12
    _atom_site_aniso_U_13
    _atom_site_aniso_U_23
    C1 0.0439(8) 0.0479(8) 0.0599(10) 0.0099(6) 0.0067(7) 0.0072(7)
    C2 0.0504(9) 0.0477(8) 0.0545(9) 0.0131(7) 0.0059(7) 0.0058(7)
    C3 0.0554(9) 0.0568(9) 0.0559(10) 0.0126(7) 0.0119(8) 0.0105(7)
    C4 0.0468(9) 0.0538(9) 0.0677(11) 0.0100(7) 0.0082(8) 0.0096(8)
    C5 0.0478(8) 0.0433(8) 0.0577(10) 0.0160(6) 0.0038(7) 0.0060(7)
    C6 0.0529(9) 0.0570(9) 0.0723(12) 0.0134(7) -0.0040(8) 0.0059(8)
    C7 0.0762(13) 0.0800(12) 0.0596(11) 0.0207(10) -0.0071(9) 0.0047(9)
    C8 0.0792(13) 0.0863(13) 0.0551(11) 0.0230(10) 0.0082(9) 0.0115(9)
    C9 0.0600(10) 0.0676(10) 0.0620(11) 0.0160(8) 0.0134(8) 0.0114(8)
    C10 0.0498(9) 0.0432(8) 0.0561(9) 0.0150(6) 0.0063(7) 0.0071(7)
    C11 0.0532(9) 0.0548(9) 0.0561(10) 0.0129(7) 0.0074(7) 0.0042(7)
    C12 0.0585(10) 0.0542(9) 0.0621(11) 0.0101(7) -0.0001(8) 0.0062(8)
    C13 0.0482(9) 0.0516(9) 0.0629(10) 0.0111(7) 0.0015(7) 0.0095(7)
    C14 0.0414(8) 0.0522(9) 0.0596(10) 0.0134(7) 0.0013(7) 0.0090(7)
    C15 0.0518(9) 0.0571(9) 0.0629(11) 0.0118(7) -0.0012(8) 0.0091(8)
    C16 0.0642(11) 0.0820(13) 0.0599(11) 0.0181(9) -0.0020(8) 0.0110(9)
    C17 0.0624(11) 0.0871(13) 0.0783(13) 0.0238(10) 0.0067(10) 0.0364(11)
    C18 0.0545(10) 0.0579(10) 0.0948(14) 0.0149(8) 0.0027(9) 0.0262(10)
    C19 0.0514(9) 0.0541(9) 0.0727(11) 0.0144(7) -0.0026(8) 0.0101(8)
    C20 0.0449(8) 0.0442(8) 0.0612(10) 0.0084(6) 0.0009(7) 0.0064(7)
    C21 0.0451(8) 0.0546(9) 0.0555(10) 0.0136(7) 0.0012(7) 0.0053(7)
    C22 0.0555(9) 0.0529(9) 0.0624(10) 0.0122(7) -0.0045(8) -0.0034(8)
    C23 0.0537(9) 0.0454(8) 0.0747(12) 0.0110(7) -0.0006(8) 0.0045(8)
    C24 0.0418(8) 0.0465(8) 0.0653(10) 0.0139(6) 0.0016(7) 0.0095(7)
    C25 0.0592(10) 0.0544(9) 0.0807(12) 0.0146(8) 0.0026(9) 0.0219(9)
    C26 0.0708(12) 0.0732(12) 0.0702(12) 0.0192(9) 0.0039(9) 0.0255(10)
    C27 0.0689(11) 0.0751(12) 0.0568(10) 0.0190(9) -0.0034(8) 0.0085(9)
    C28 0.0585(10) 0.0523(9) 0.0604(10) 0.0119(7) -0.0016(8) 0.0050(8)
    C29 0.0418(8) 0.0480(8) 0.0563(10) 0.0128(6) 0.0008(7) 0.0063(7)
    C30 0.0520(9) 0.0614(10) 0.0574(10) 0.0104(8) 0.0046(7) 0.0045(8)
    C31 0.0550(10) 0.0697(11) 0.0607(11) 0.0064(8) 0.0034(8) 0.0100(8)
    C32 0.0531(9) 0.0526(9) 0.0617(11) 0.0094(7) 0.0045(8) 0.0084(8)
    C33 0.0511(9) 0.0452(8) 0.0593(10) 0.0124(7) 0.0021(7) 0.0105(7)
    C34 0.0554(9) 0.0561(9) 0.0659(11) 0.0124(7) 0.0100(8) 0.0159(8)
    C35 0.0761(12) 0.0660(11) 0.0601(11) 0.0196(9) 0.0090(9) 0.0154(8)
    C36 0.0708(12) 0.0614(10) 0.0661(11) 0.0182(9) -0.0082(9) 0.0097(8)
    C37 0.0507(9) 0.0572(10) 0.0794(12) 0.0122(7) -0.0023(9) 0.0145(9)
    C38 0.0541(9) 0.0588(10) 0.0621(10) 0.0131(7) 0.0070(8) 0.0168(8)
    O1 0.0676(8) 0.0766(8) 0.0653(8) -0.0072(6) 0.0031(6) 0.0079(6)
    O2 0.0733(8) 0.0853(9) 0.0667(8) -0.0125(7) -0.0006(6) 0.0129(6)
_geom_special_details
;
 All esds (except the esd in the dihedral angle between two l.s. planes)
 are estimated using the full covariance matrix.  The cell esds are taken
 into account individually in the estimation of esds in distances, angles
 and torsion angles; correlations between esds in cell parameters are only
 used when they are defined by crystal symmetry.  An approximate (isotropic)
 treatment of cell esds is used for estimating esds involving l.s. planes.
;
loop_
    _geom_bond_atom_site_label_1
    _geom_bond_atom_site_label_2
    _geom_bond_site_symmetry_2
    _geom_bond_distance
    _geom_bond_publ_flag
    C1 C2 . 1.370(2) ?
    C1 C10 . 1.412(2) ?
    C1 H1 . 0.9300 ?
    C2 C3 . 1.417(2) ?
    C2 C11 . 1.493(2) ?
    C3 C4 . 1.360(2) ?
    C3 H3 . 0.9300 ?
    C4 C5 . 1.404(2) ?
    C4 H4 . 0.9300 ?
    C5 C6 . 1.415(2) ?
    C5 C10 . 1.420(2) ?
    C6 C7 . 1.356(2) ?
    C6 H6 . 0.9300 ?
    C7 C8 . 1.397(3) ?
    C7 H7 . 0.9300 ?
    C8 C9 . 1.356(2) ?
    C8 H8 . 0.9300 ?
    C9 C10 . 1.414(2) ?
    C9 H9 . 0.9300 ?
    C11 O1 . 1.2258(18) ?
    C11 C12 . 1.471(2) ?
    C12 C13 . 1.325(2) ?
    C12 H12 . 0.9300 ?
    C13 C14 . 1.460(2) ?
    C13 H13 . 0.9300 ?
    C14 C15 . 1.391(2) ?
    C14 C19 . 1.397(2) ?
    C15 C16 . 1.383(2) ?
    C15 H15 . 0.9300 ?
    C16 C17 . 1.375(3) ?
    C16 H16 . 0.9300 ?
    C17 C18 . 1.376(3) ?
    C17 H17 . 0.9300 ?
    C18 C19 . 1.377(2) ?
    C18 H18 . 0.9300 ?
    C19 H19 . 0.9300 ?
    C20 C21 . 1.374(2) ?
    C20 C29 . 1.412(2) ?
    C20 H20 . 0.9300 ?
    C21 C22 . 1.419(2) ?
    C21 C30 . 1.490(2) ?
    C22 C23 . 1.358(2) ?
    C22 H22 . 0.9300 ?
    C23 C24 . 1.407(2) ?
    C23 H23 . 0.9300 ?
    C24 C25 . 1.415(2) ?
    C24 C29 . 1.424(2) ?
    C25 C26 . 1.356(2) ?
    C25 H25 . 0.9300 ?
    C26 C27 . 1.400(2) ?
    C26 H26 . 0.9300 ?
    C27 C28 . 1.362(2) ?
    C27 H27 . 0.9300 ?
    C28 C29 . 1.415(2) ?
    C28 H28 . 0.9300 ?
    C30 O2 . 1.2184(18) ?
    C30 C31 . 1.485(2) ?
    C31 C32 . 1.324(2) ?
    C31 H31 . 0.9300 ?
    C32 C33 . 1.460(2) ?
    C32 H32 . 0.9300 ?
    C33 C34 . 1.392(2) ?
    C33 C38 . 1.399(2) ?
    C34 C35 . 1.374(2) ?
    C34 H34 . 0.9300 ?
    C35 C36 . 1.375(2) ?
    C35 H35 . 0.9300 ?
    C36 C37 . 1.374(2) ?
    C36 H36 . 0.9300 ?
    C37 C38 . 1.371(2) ?
    C37 H37 . 0.9300 ?
    C38 H38 . 0.9300 ?
loop_
    _geom_angle_atom_site_label_1
    _geom_angle_atom_site_label_2
    _geom_angle_atom_site_label_3
    _geom_angle_site_symmetry_1
    _geom_angle_site_symmetry_3
    _geom_angle
    _geom_angle_publ_flag
    C2 C1 C10 . . 121.64(14) ?
    C2 C1 H1 . . 119.2 ?
    C10 C1 H1 . . 119.2 ?
    C1 C2 C3 . . 118.81(14) ?
    C1 C2 C11 . . 119.27(14) ?
    C3 C2 C11 . . 121.86(14) ?
    C4 C3 C2 . . 120.73(15) ?
    C4 C3 H3 . . 119.6 ?
    C2 C3 H3 . . 119.6 ?
    C3 C4 C5 . . 121.34(15) ?
    C3 C4 H4 . . 119.3 ?
    C5 C4 H4 . . 119.3 ?
    C4 C5 C6 . . 122.83(15) ?
    C4 C5 C10 . . 118.66(14) ?
    C6 C5 C10 . . 118.50(15) ?
    C7 C6 C5 . . 120.92(16) ?
    C7 C6 H6 . . 119.5 ?
    C5 C6 H6 . . 119.5 ?
    C6 C7 C8 . . 120.41(17) ?
    C6 C7 H7 . . 119.8 ?
    C8 C7 H7 . . 119.8 ?
    C9 C8 C7 . . 120.66(17) ?
    C9 C8 H8 . . 119.7 ?
    C7 C8 H8 . . 119.7 ?
    C8 C9 C10 . . 120.75(16) ?
    C8 C9 H9 . . 119.6 ?
    C10 C9 H9 . . 119.6 ?
    C1 C10 C9 . . 122.51(14) ?
    C1 C10 C5 . . 118.75(14) ?
    C9 C10 C5 . . 118.74(15) ?
    O1 C11 C12 . . 121.57(15) ?
    O1 C11 C2 . . 119.81(15) ?
    C12 C11 C2 . . 118.62(13) ?
    C13 C12 C11 . . 121.17(15) ?
    C13 C12 H12 . . 119.4 ?
    C11 C12 H12 . . 119.4 ?
    C12 C13 C14 . . 127.04(15) ?
    C12 C13 H13 . . 116.5 ?
    C14 C13 H13 . . 116.5 ?
    C15 C14 C19 . . 118.01(16) ?
    C15 C14 C13 . . 119.50(14) ?
    C19 C14 C13 . . 122.48(15) ?
    C16 C15 C14 . . 120.84(16) ?
    C16 C15 H15 . . 119.6 ?
    C14 C15 H15 . . 119.6 ?
    C17 C16 C15 . . 120.22(17) ?
    C17 C16 H16 . . 119.9 ?
    C15 C16 H16 . . 119.9 ?
    C16 C17 C18 . . 119.73(18) ?
    C16 C17 H17 . . 120.1 ?
    C18 C17 H17 . . 120.1 ?
    C17 C18 C19 . . 120.50(16) ?
    C17 C18 H18 . . 119.8 ?
    C19 C18 H18 . . 119.8 ?
    C18 C19 C14 . . 120.70(16) ?
    C18 C19 H19 . . 119.7 ?
    C14 C19 H19 . . 119.7 ?
    C21 C20 C29 . . 121.38(14) ?
    C21 C20 H20 . . 119.3 ?
    C29 C20 H20 . . 119.3 ?
    C20 C21 C22 . . 119.00(15) ?
    C20 C21 C30 . . 119.14(14) ?
    C22 C21 C30 . . 121.86(14) ?
    C23 C22 C21 . . 120.81(15) ?
    C23 C22 H22 . . 119.6 ?
    C21 C22 H22 . . 119.6 ?
    C22 C23 C24 . . 121.21(14) ?
    C22 C23 H23 . . 119.4 ?
    C24 C23 H23 . . 119.4 ?
    C23 C24 C25 . . 122.72(14) ?
    C23 C24 C29 . . 118.78(15) ?
    C25 C24 C29 . . 118.49(15) ?
    C26 C25 C24 . . 121.06(15) ?
    C26 C25 H25 . . 119.5 ?
    C24 C25 H25 . . 119.5 ?
    C25 C26 C27 . . 120.53(17) ?
    C25 C26 H26 . . 119.7 ?
    C27 C26 H26 . . 119.7 ?
    C28 C27 C26 . . 120.38(16) ?
    C28 C27 H27 . . 119.8 ?
    C26 C27 H27 . . 119.8 ?
    C27 C28 C29 . . 120.85(15) ?
    C27 C28 H28 . . 119.6 ?
    C29 C28 H28 . . 119.6 ?
    C20 C29 C28 . . 122.54(14) ?
    C20 C29 C24 . . 118.78(14) ?
    C28 C29 C24 . . 118.68(15) ?
    O2 C30 C31 . . 121.21(16) ?
    O2 C30 C21 . . 120.69(15) ?
    C31 C30 C21 . . 118.09(14) ?
    C32 C31 C30 . . 121.54(15) ?
    C32 C31 H31 . . 119.2 ?
    C30 C31 H31 . . 119.2 ?
    C31 C32 C33 . . 127.23(15) ?
    C31 C32 H32 . . 116.4 ?
    C33 C32 H32 . . 116.4 ?
    C34 C33 C38 . . 118.17(15) ?
    C34 C33 C32 . . 119.13(14) ?
    C38 C33 C32 . . 122.70(15) ?
    C35 C34 C33 . . 120.51(16) ?
    C35 C34 H34 . . 119.7 ?
    C33 C34 H34 . . 119.7 ?
    C34 C35 C36 . . 120.51(17) ?
    C34 C35 H35 . . 119.7 ?
    C36 C35 H35 . . 119.7 ?
    C37 C36 C35 . . 119.78(17) ?
    C37 C36 H36 . . 120.1 ?
    C35 C36 H36 . . 120.1 ?
    C38 C37 C36 . . 120.42(16) ?
    C38 C37 H37 . . 119.8 ?
    C36 C37 H37 . . 119.8 ?
    C37 C38 C33 . . 120.61(16) ?
    C37 C38 H38 . . 119.7 ?
    C33 C38 H38 . . 119.7 ?
loop_
    _geom_torsion_atom_site_label_1
    _geom_torsion_atom_site_label_2
    _geom_torsion_atom_site_label_3
    _geom_torsion_atom_site_label_4
    _geom_torsion_site_symmetry_1
    _geom_torsion_site_symmetry_2
    _geom_torsion_site_symmetry_3
    _geom_torsion_site_symmetry_4
    _geom_torsion
    _geom_torsion_publ_flag
    C10 C1 C2 C3 . . . . -0.5(2) ?
    C10 C1 C2 C11 . . . . -177.88(13) ?
    C1 C2 C3 C4 . . . . -1.7(2) ?
    C11 C2 C3 C4 . . . . 175.60(14) ?
    C2 C3 C4 C5 . . . . 2.1(2) ?
    C3 C4 C5 C6 . . . . 179.33(14) ?
    C3 C4 C5 C10 . . . . -0.3(2) ?
    C4 C5 C6 C7 . . . . -179.29(15) ?
    C10 C5 C6 C7 . . . . 0.3(2) ?
    C5 C6 C7 C8 . . . . 0.4(3) ?
    C6 C7 C8 C9 . . . . -0.3(3) ?
    C7 C8 C9 C10 . . . . -0.6(3) ?
    C2 C1 C10 C9 . . . . -178.13(14) ?
    C2 C1 C10 C5 . . . . 2.3(2) ?
    C8 C9 C10 C1 . . . . -178.34(15) ?
    C8 C9 C10 C5 . . . . 1.2(2) ?
    C4 C5 C10 C1 . . . . -1.9(2) ?
    C6 C5 C10 C1 . . . . 178.51(13) ?
    C4 C5 C10 C9 . . . . 178.52(14) ?
    C6 C5 C10 C9 . . . . -1.1(2) ?
    C1 C2 C11 O1 . . . . 26.3(2) ?
    C3 C2 C11 O1 . . . . -150.94(16) ?
    C1 C2 C11 C12 . . . . -153.52(15) ?
    C3 C2 C11 C12 . . . . 29.2(2) ?
    O1 C11 C12 C13 . . . . 14.7(3) ?
    C2 C11 C12 C13 . . . . -165.43(15) ?
    C11 C12 C13 C14 . . . . -178.11(14) ?
    C12 C13 C14 C15 . . . . -166.36(16) ?
    C12 C13 C14 C19 . . . . 12.8(3) ?
    C19 C14 C15 C16 . . . . -0.8(2) ?
    C13 C14 C15 C16 . . . . 178.42(14) ?
    C14 C15 C16 C17 . . . . 0.7(3) ?
    C15 C16 C17 C18 . . . . -0.1(3) ?
    C16 C17 C18 C19 . . . . -0.4(3) ?
    C17 C18 C19 C14 . . . . 0.3(3) ?
    C15 C14 C19 C18 . . . . 0.3(2) ?
    C13 C14 C19 C18 . . . . -178.88(14) ?
    C29 C20 C21 C22 . . . . -0.4(2) ?
    C29 C20 C21 C30 . . . . -179.62(13) ?
    C20 C21 C22 C23 . . . . -1.7(2) ?
    C30 C21 C22 C23 . . . . 177.56(14) ?
    C21 C22 C23 C24 . . . . 2.1(3) ?
    C22 C23 C24 C25 . . . . 178.04(15) ?
    C22 C23 C24 C29 . . . . -0.5(2) ?
    C23 C24 C25 C26 . . . . -177.69(15) ?
    C29 C24 C25 C26 . . . . 0.9(2) ?
    C24 C25 C26 C27 . . . . -0.2(3) ?
    C25 C26 C27 C28 . . . . -0.7(3) ?
    C26 C27 C28 C29 . . . . 0.9(3) ?
    C21 C20 C29 C28 . . . . -177.50(14) ?
    C21 C20 C29 C24 . . . . 1.9(2) ?
    C27 C28 C29 C20 . . . . 179.19(14) ?
    C27 C28 C29 C24 . . . . -0.2(2) ?
    C23 C24 C29 C20 . . . . -1.5(2) ?
    C25 C24 C29 C20 . . . . 179.91(13) ?
    C23 C24 C29 C28 . . . . 177.96(14) ?
    C25 C24 C29 C28 . . . . -0.7(2) ?
    C20 C21 C30 O2 . . . . 27.6(2) ?
    C22 C21 C30 O2 . . . . -151.59(17) ?
    C20 C21 C30 C31 . . . . -152.83(15) ?
    C22 C21 C30 C31 . . . . 27.9(2) ?
    O2 C30 C31 C32 . . . . 12.3(3) ?
    C21 C30 C31 C32 . . . . -167.26(15) ?
    C30 C31 C32 C33 . . . . -177.63(15) ?
    C31 C32 C33 C34 . . . . -168.95(16) ?
    C31 C32 C33 C38 . . . . 11.4(3) ?
    C38 C33 C34 C35 . . . . -0.7(2) ?
    C32 C33 C34 C35 . . . . 179.67(15) ?
    C33 C34 C35 C36 . . . . 0.2(3) ?
    C34 C35 C36 C37 . . . . 0.3(3) ?
    C35 C36 C37 C38 . . . . -0.3(3) ?
    C36 C37 C38 C33 . . . . -0.2(3) ?
    C34 C33 C38 C37 . . . . 0.7(2) ?
    C32 C33 C38 C37 . . . . -179.68(14) ?
loop_
    _geom_hbond_atom_site_label_D
    _geom_hbond_atom_site_label_H
    _geom_hbond_atom_site_label_A
    _geom_hbond_site_symmetry_A
    _geom_hbond_distance_DH
    _geom_hbond_distance_HA
    _geom_hbond_distance_DA
    _geom_hbond_angle_DHA
    C13 H13 O1 . 0.93 2.49 2.814(2) 100.5
    C32 H32 O2 . 0.93 2.50 2.820(2) 100.6
    C18 H18 Cg1 2_656 0.93 2.98 3.644 130
    C15 H15 Cg2 2_666 0.93 2.94 3.642 134
    C37 H37 Cg3 2_566 0.93 2.96 3.610 128
    C1 H1 Cg5 2_666 0.93 2.97 3.611 127
    C6 H6 Cg6 2_566 0.93 2.92 3.583 130
data_global
_journal_date_recd_electronic     2009-06-20
_journal_date_accepted     2009-07-01
_journal_name_full     'Acta Crystallographica, Section E'
_journal_year     2009
_journal_volume     65
_journal_issue      8
_journal_page_first     o1785
_journal_page_last     o1785
_journal_paper_category     QO
_journal_coeditor_code     AT2828
_publ_contact_author_name     'Tang, Si-Ping'
_publ_contact_author_address
;
Key Laboratory of Functional Organometallic Materials
Hengyang Normal University
Hengyang
Hunan 421008
People's Republic of China.
;
_publ_contact_author_email     sptang88@163.com
_publ_contact_author_phone     ?
_publ_section_title
;
1-(2-Naphthyl)-3-phenylprop-2-en-1-one
;
loop_
    _publ_author_name
    _publ_author_address
    'Tang, Si-Ping'
;
Key Laboratory of Functional Organometallic Materials
Hengyang Normal University
Hengyang
Hunan 421008
People's Republic of China
;
    'Kuang, Dai-Zhi'
;
Key Laboratory of Functional Organometallic Materials
Hengyang Normal University
Hengyang
Hunan 421008
People's Republic of China
;
    'Feng, Yong-Lan'
;
Key Laboratory of Functional Organometallic Materials
Hengyang Normal University
Hengyang
Hunan 421008
People's Republic of China
;
    'Chen, Man-Sheng'
;
Key Laboratory of Functional Organometallic Materials
Hengyang Normal University
Hengyang
Hunan 421008
People's Republic of China
;
    'Li, Wei'
;
Key Laboratory of Functional Organometallic Materials
Hengyang Normal University
Hengyang
Hunan 421008
People's Republic of China
;
