# Supplementary material for: 1-(2-Naphth­yl)-3-phenyl­prop-2-en-1-one
Source: Acta Crystallogr Sect E Struct Rep Online. 2009 Jul 4;65(Pt 8):o1785. doi: 10.1107/S1600536809025483 (PMC2977316; doi:10.1107/S1600536809025483)
Supplement: Supplementary file 2 [file e-65-o1785-Isup2.hkl]

# 
# h,k,l, Fc-squared, Fo-squared, sigma(Fo-squared) and status flag 
# 
data_I
_shelx_title ' znm in P-1' 
_shelx_refln_list_code          4 
_shelx_F_calc_maximum      252.52 
_exptl_crystal_F_000       544.00 
_reflns_d_resolution_high  0.8107 
 
loop_ 
 _symmetry_equiv_pos_as_xyz 
 'x, y, z' 
 '-x, -y, -z' 
 
_cell_length_a     9.5878 
_cell_length_b     9.6111 
_cell_length_c    15.5358 
_cell_angle_alpha  98.746 
_cell_angle_beta   91.222 
_cell_angle_gamma 105.764 
 
_shelx_F_squared_multiplier     1.000 
 
loop_ 
 _refln_index_h 
 _refln_index_k 
 _refln_index_l 
 _refln_F_squared_calc 
 _refln_F_squared_meas 
 _refln_F_squared_sigma 
 _refln_observed_status 
   1   0   0        7.94        4.92      0.32 o 
   2   0   0      538.57      510.54      5.75 o 
   3   0   0       61.77       57.95      1.23 o 
   4   0   0      342.90      390.68      5.07 o 
   5   0   0       36.62       31.25      2.02 o 
   6   0   0        9.04       11.85      0.90 o 
   7   0   0        2.07        1.77      0.57 o 
   8   0   0       30.55       27.66      2.40 o 
   9   0   0       31.41       32.74      2.33 o 
  10   0   0       43.94       43.51      2.76 o 
  11   0   0        0.58       -0.07      0.97 o 
 -11   1   0        0.84        0.72      0.94 o 
 -10   1   0        9.34       10.06      1.61 o 
  -9   1   0        1.13        1.42      0.91 o 
  -8   1   0       10.61        8.61      1.26 o 
  -7   1   0        0.06       -0.56      0.47 o 
  -6   1   0       48.98       49.29      1.90 o 
  -5   1   0      394.45      436.83      5.65 o 
  -4   1   0       85.52       88.07      1.66 o 
  -3   1   0    22680.98    22480.80    298.92 o 
  -2   1   0     2064.63     1977.24     20.61 o 
  -1   1   0        2.31       -0.35      0.23 o 
   0   1   0       25.63       -1.12      0.89 o 
   1   1   0     2781.79     3057.44     38.48 o 
   2   1   0      163.38      154.67      2.32 o 
   3   1   0     1225.99     1309.06     14.28 o 
   4   1   0        0.27       -0.11      0.26 o 
   5   1   0        8.48        8.49      0.72 o 
   6   1   0        0.07        0.77      0.41 o 
   7   1   0       60.69       75.43      2.22 o 
   8   1   0        4.93        4.77      2.51 o 
   9   1   0        2.51        1.80      1.73 o 
  10   1   0        4.41        4.10      2.23 o 
  11   1   0        0.14        0.70      2.51 o 
 -11   2   0        3.51        2.95      1.14 o 
 -10   2   0       20.51       24.76      2.21 o 
  -9   2   0       10.41        9.23      1.38 o 
  -8   2   0       15.62       14.59      1.49 o 
  -7   2   0        0.63       -0.01      0.51 o 
  -6   2   0      114.32      103.10      2.13 o 
  -5   2   0        0.73        0.95      0.34 o 
  -4   2   0     4942.76     5497.29     56.26 o 
  -3   2   0      607.09      694.51      7.76 o 
  -2   2   0     4854.48     4920.53     50.43 o 
  -1   2   0       25.45       24.57      0.64 o 
   0   2   0    22744.09    18021.96    778.84 o 
   1   2   0       32.88       34.06      2.96 o 
   2   2   0      552.31      555.99      6.68 o 
   3   2   0       18.57       15.95      1.55 o 
   4   2   0      710.27      852.24     10.20 o 
   5   2   0       78.11       74.78      2.01 o 
   6   2   0      138.03      133.65      2.99 o 
   7   2   0       46.99       41.44      3.03 o 
   8   2   0       17.41       15.42      1.28 o 
   9   2   0        0.92        1.28      0.95 o 
  10   2   0        0.54        1.65      1.06 o 
 -11   3   0       16.18       16.31      3.02 o 
 -10   3   0        3.32        2.75      1.28 o 
  -9   3   0        2.53        2.01      0.95 o 
  -8   3   0       10.98        8.59      1.23 o 
  -7   3   0     1247.20     1380.87     20.11 o 
  -6   3   0      141.91      138.03      2.53 o 
  -5   3   0      874.70     1019.91     11.56 o 
  -4   3   0        6.53        5.97      0.56 o 
  -3   3   0       43.94       46.55      1.40 o 
  -2   3   0      857.27      934.06     10.23 o 
  -1   3   0    24803.96    27895.59    333.60 o 
   0   3   0        0.88       -0.41      0.27 o 
   1   3   0      119.85      116.77      2.33 o 
   2   3   0      152.26      173.16      2.94 o 
   3   3   0       22.12       20.10      0.99 o 
   4   3   0        0.02        0.77      0.38 o 
   5   3   0       65.39       76.03      2.15 o 
   6   3   0        2.98        3.39      0.67 o 
   7   3   0        0.18       -0.17      0.48 o 
   8   3   0       28.41       26.99      1.80 o 
   9   3   0        8.35       10.98      1.70 o 
  10   3   0        1.20        2.50      1.14 o 
 -11   4   0        0.18        0.56      1.56 o 
 -10   4   0       30.71       27.37      3.46 o 
  -9   4   0        0.87        1.01      1.34 o 
  -8   4   0      277.79      299.33      6.47 o 
  -7   4   0       73.64       80.92      2.73 o 
  -6   4   0       35.08       29.01      1.58 o 
  -5   4   0      275.48      306.89      5.60 o 
  -4   4   0       24.22       16.44      0.77 o 
  -3   4   0      239.59      238.17      3.41 o 
  -2   4   0      234.29      241.03      3.47 o 
  -1   4   0      449.63      471.38      5.88 o 
   0   4   0      385.77      437.70      5.69 o 
   1   4   0        0.91        1.81      0.39 o 
   2   4   0     2146.54     2615.39     28.12 o 
   3   4   0       20.53       22.77      1.24 o 
   4   4   0      170.30      181.10      3.64 o 
   5   4   0        4.19        3.03      0.61 o 
   6   4   0        1.30        1.51      0.60 o 
   7   4   0        0.57        0.96      0.59 o 
   8   4   0        5.08        7.31      1.07 o 
   9   4   0        0.02        0.52      1.06 o 
 -11   5   0       97.26      105.10      6.48 o 
 -10   5   0       15.73       19.43      3.13 o 
  -9   5   0       12.55        9.27      2.23 o 
  -8   5   0       15.72       14.30      2.46 o 
  -7   5   0      267.12      271.37     12.62 o 
  -6   5   0       26.96       23.01      1.45 o 
  -5   5   0        1.86        2.19      0.54 o 
  -4   5   0        8.39        5.65      0.60 o 
  -3   5   0     4303.52     4658.85     48.24 o 
  -2   5   0        0.77        0.23      0.38 o 
  -1   5   0     4942.52     5912.80    110.32 o 
   0   5   0        0.92        0.78      0.34 o 
   1   5   0       26.37       27.62      1.22 o 
   2   5   0        3.62        4.89      0.74 o 
   3   5   0        0.58        1.24      0.47 o 
   4   5   0       13.33       14.79      1.14 o 
   5   5   0       30.83       29.14      1.59 o 
   6   5   0       27.47       25.93      1.97 o 
   7   5   0       35.73       38.63      2.03 o 
   8   5   0        5.57        6.88      1.16 o 
 -11   6   0        1.36        4.24      2.12 o 
 -10   6   0       11.87       11.62      2.79 o 
  -9   6   0       31.40       30.94      3.46 o 
  -8   6   0       15.91        9.94      2.12 o 
  -7   6   0        0.01        1.23      1.12 o 
  -6   6   0       34.44       28.26      2.79 o 
  -5   6   0       41.34       38.80      1.62 o 
  -4   6   0       50.98       37.90      1.32 o 
  -3   6   0       98.44      106.60      2.46 o 
  -2   6   0      114.33      103.81      2.33 o 
  -1   6   0       25.66       25.61      1.20 o 
   0   6   0      723.58      863.91     10.72 o 
   1   6   0        3.43        2.44      0.87 o 
   2   6   0       61.59       63.40      2.04 o 
   3   6   0        0.48        0.32      0.46 o 
   4   6   0        2.21        1.09      0.67 o 
   5   6   0       15.21       13.39      1.27 o 
   6   6   0       12.28       11.59      1.31 o 
   7   6   0        1.26        1.27      0.76 o 
   8   6   0        0.21        0.99      0.98 o 
 -11   7   0        9.32        8.71      2.57 o 
 -10   7   0        2.35        4.58      1.68 o 
  -9   7   0        0.05        2.35      1.45 o 
  -8   7   0        1.25        1.45      1.23 o 
  -7   7   0        2.19        0.45      1.01 o 
  -6   7   0       12.45       10.83      2.12 o 
  -5   7   0      285.42      298.17      6.11 o 
  -4   7   0       48.84       49.48      2.21 o 
  -3   7   0      454.73      509.98      7.09 o 
  -2   7   0        6.96        4.86      0.74 o 
  -1   7   0       46.55       50.51      1.75 o 
   0   7   0       11.49       11.98      1.03 o 
   1   7   0       28.09       35.68      1.59 o 
   2   7   0        2.70        1.54      0.56 o 
   3   7   0       21.75       24.87      1.57 o 
   4   7   0        6.57        7.51      1.05 o 
   5   7   0       17.73       19.34      1.59 o 
   6   7   0        2.20        2.35      1.06 o 
   7   7   0        0.25        1.73      0.98 o 
 -10   8   0        1.32       -0.11      1.34 o 
  -9   8   0        0.23        0.56      1.34 o 
  -8   8   0      170.90      177.59      7.82 o 
  -7   8   0        0.50        0.00      1.01 o 
  -6   8   0        0.41        0.00      1.01 o 
  -5   8   0        3.72        1.59      0.75 o 
  -4   8   0      391.13      390.53      7.76 o 
  -3   8   0       22.97       21.72      1.73 o 
  -2   8   0       53.57       61.70      2.33 o 
  -1   8   0       10.40       11.52      1.52 o 
   0   8   0       47.58       42.12      1.80 o 
   1   8   0        2.89        3.19      0.70 o 
   2   8   0       85.48       76.78      2.60 o 
   3   8   0        3.78        4.56      0.88 o 
   4   8   0        3.18        3.47      0.90 o 
   5   8   0        9.77        9.80      2.07 o 
   6   8   0       16.38       15.94      2.13 o 
  -9   9   0        0.21       -0.11      1.34 o 
  -8   9   0        0.01        0.89      1.45 o 
  -7   9   0        2.18        2.12      1.45 o 
  -6   9   0        2.09        1.45      1.12 o 
  -5   9   0      278.12      274.10      9.72 o 
  -4   9   0        5.01        7.12      1.34 o 
  -3   9   0        1.95        1.92      0.91 o 
  -2   9   0        1.90        1.70      0.83 o 
  -1   9   0       24.27       23.63      1.53 o 
   0   9   0        0.35        1.05      0.60 o 
   1   9   0       19.22       19.36      1.85 o 
   2   9   0        2.33        1.22      0.66 o 
   3   9   0       15.45       10.90      1.57 o 
   4   9   0        2.39        4.47      1.26 o 
  -8  10   0       29.29       30.49      3.91 o 
  -7  10   0        1.07        1.56      1.45 o 
  -6  10   0        1.82        2.46      1.56 o 
  -5  10   0        0.25        0.22      1.23 o 
  -4  10   0       89.67       84.21      3.52 o 
  -3  10   0        1.52        0.34      0.75 o 
  -2  10   0       59.78       61.62      4.02 o 
  -1  10   0        3.34        2.63      1.23 o 
   0  10   0       23.75       23.88      2.17 o 
   1  10   0        0.13       -0.25      0.56 o 
   2  10   0       21.71       17.72      2.05 o 
   3  10   0        2.92        3.29      1.02 o 
  -7  11   0        3.79        6.70      2.23 o 
  -6  11   0        0.59        1.45      1.68 o 
  -5  11   0      205.05      219.70      9.38 o 
  -4  11   0        0.09       -0.11      1.01 o 
  -3  11   0        2.74        1.90      0.98 o 
  -2  11   0        0.12       -0.15      0.78 o 
  -1  11   0        0.01       -0.74      0.70 o 
   0  11   0        0.11        0.22      1.23 o 
  -1 -11   1        6.73       11.62      2.35 o 
   0 -11   1        0.37        0.34      1.12 o 
   1 -11   1        2.32        3.35      1.45 o 
   2 -11   1       17.46       19.48      2.08 o 
   3 -11   1       46.19       42.77      2.80 o 
   4 -11   1        3.05        3.91      1.45 o 
   5 -11   1        2.91        6.25      2.23 o 
   6 -11   1        1.61        2.35      1.79 o 
   7 -11   1        6.38        3.69      1.79 o 
  -3 -10   1        1.22        1.80      0.98 o 
  -2 -10   1       11.37       10.59      2.51 o 
  -1 -10   1        0.05        0.51      1.17 o 
   0 -10   1      147.41      129.29      4.49 o 
   1 -10   1        2.86        1.68      0.83 o 
   2 -10   1       39.80       39.53      4.36 o 
   3 -10   1        0.07       -0.22      0.95 o 
   4 -10   1       13.14       11.93      1.62 o 
   5 -10   1        7.71       10.28      2.35 o 
   6 -10   1       18.84       19.66      3.02 o 
   7 -10   1        2.56        2.57      1.56 o 
   8 -10   1        0.76        0.45      1.45 o 
  -4  -9   1        0.36        1.50      0.91 o 
  -3  -9   1        0.25       -0.05      1.45 o 
  -2  -9   1        6.22        6.81      1.79 o 
  -1  -9   1       14.51       12.04      1.73 o 
   0  -9   1        1.65        2.24      0.72 o 
   1  -9   1       14.50       10.65      2.47 o 
   2  -9   1        0.85        0.75      0.52 o 
   3  -9   1      222.21      244.32      5.96 o 
   4  -9   1        0.48       -0.01      0.62 o 
   5  -9   1       26.86       26.81      3.02 o 
   6  -9   1        4.65        4.02      1.56 o 
   7  -9   1        0.03       -1.01      0.89 o 
   8  -9   1        2.64        2.46      1.45 o 
   9  -9   1        0.68        1.68      1.45 o 
  -6  -8   1        0.00        1.23      1.40 o 
  -5  -8   1        6.23        7.43      1.45 o 
  -4  -8   1      153.82      141.42      4.65 o 
  -3  -8   1        9.60        7.45      1.36 o 
  -2  -8   1       30.34       29.27      1.67 o 
  -1  -8   1        1.75        0.39      0.80 o 
   0  -8   1      264.99      268.72      9.97 o 
   1  -8   1       10.74       12.56      1.10 o 
   2  -8   1       47.08       52.92      2.24 o 
   3  -8   1        0.05       -0.35      0.77 o 
   4  -8   1       28.66       25.45      1.84 o 
   5  -8   1       16.36       18.21      2.46 o 
   6  -8   1       37.69       31.39      3.13 o 
   7  -8   1        0.00        0.67      1.12 o 
   8  -8   1        0.00        0.34      1.23 o 
   9  -8   1        0.67        0.89      1.34 o 
  10  -8   1        6.38        5.70      2.01 o 
  -7  -7   1        1.40        0.78      0.94 o 
  -6  -7   1        1.99        2.22      0.98 o 
  -5  -7   1       12.80        9.87      1.62 o 
  -4  -7   1        5.25        5.59      0.92 o 
  -3  -7   1       74.49       63.01      2.29 o 
  -2  -7   1        1.05        1.00      0.51 o 
  -1  -7   1      318.04      381.21      6.08 o 
   0  -7   1       13.57       11.79      0.97 o 
   1  -7   1        1.31        1.34      0.49 o 
   2  -7   1        0.93        0.93      0.51 o 
   3  -7   1     1476.94     1653.44     18.74 o 
   4  -7   1       20.54       22.79      1.19 o 
   5  -7   1       56.29       65.20      2.85 o 
   6  -7   1        5.57        7.04      1.68 o 
   7  -7   1        2.33        2.35      1.23 o 
   8  -7   1        0.23        0.67      1.01 o 
   9  -7   1        3.49        2.79      1.56 o 
  10  -7   1        0.05        0.67      1.23 o 
  11  -7   1        0.01        0.34      1.34 o 
  -8  -6   1       23.54       18.06      2.16 o 
  -7  -6   1       13.13       11.65      1.72 o 
  -6  -6   1        1.73        2.26      0.70 o 
  -5  -6   1        1.14        1.37      0.89 o 
  -4  -6   1       78.26       63.52      2.23 o 
  -3  -6   1        0.22       -0.30      0.41 o 
  -2  -6   1      113.65      119.38      4.79 o 
  -1  -6   1       17.32       17.69      1.12 o 
   0  -6   1       60.72       61.76      1.85 o 
   1  -6   1        8.28        9.68      1.03 o 
   2  -6   1      248.37      237.37      3.90 o 
   3  -6   1        5.34        5.75      0.83 o 
   4  -6   1        0.79        0.41      0.39 o 
   5  -6   1       13.97       15.24      0.94 o 
   6  -6   1      188.49      204.71      4.66 o 
   7  -6   1        0.38       -1.01      0.67 o 
   8  -6   1        0.04        0.45      1.12 o 
   9  -6   1        9.82       11.95      2.46 o 
  10  -6   1        7.61        6.93      2.01 o 
  11  -6   1        5.11        4.69      2.01 o 
  -8  -5   1        3.68        3.45      1.21 o 
  -7  -5   1        7.91        6.88      1.07 o 
  -6  -5   1       25.78       23.85      2.36 o 
  -5  -5   1       63.86       63.00      2.61 o 
  -4  -5   1        0.22        0.21      0.38 o 
  -3  -5   1       66.86       83.27      2.30 o 
  -2  -5   1       36.47       42.90      1.53 o 
  -1  -5   1       17.34       34.77      1.40 o 
   0  -5   1       18.71       19.76      1.37 o 
   1  -5   1      422.08      490.47     11.90 o 
   2  -5   1      149.61      150.39      2.70 o 
   3  -5   1     2387.26     2679.73     28.38 o 
   4  -5   1        2.90        1.55      0.43 o 
   5  -5   1        0.64        0.63      0.35 o 
   6  -5   1       29.84       24.92      1.56 o 
   7  -5   1       52.42       48.98      2.23 o 
   8  -5   1        0.89        1.21      0.83 o 
   9  -5   1       19.73       11.17      2.35 o 
  10  -5   1        0.74        2.12      1.56 o 
  11  -5   1        0.18        0.78      1.34 o 
  -9  -4   1        2.73        3.57      1.18 o 
  -8  -4   1       28.92       27.49      3.87 o 
  -7  -4   1        0.19       -0.69      0.48 o 
  -6  -4   1        3.14        2.17      0.66 o 
  -5  -4   1        0.24        0.45      0.43 o 
  -4  -4   1      247.88      336.70      5.35 o 
  -3  -4   1        1.70        1.38      0.43 o 
  -2  -4   1     4145.79     4937.08     51.33 o 
  -1  -4   1       23.98       22.76      0.96 o 
   0  -4   1      191.20      226.63      3.44 o 
   1  -4   1       16.98       18.10      1.42 o 
   2  -4   1     2589.37     2886.86     30.14 o 
   3  -4   1       66.81       64.22      1.82 o 
   4  -4   1      270.69      269.89      5.31 o 
   5  -4   1        1.22        1.10      0.34 o 
   6  -4   1       38.61       30.42      1.61 o 
   7  -4   1       20.98       20.31      1.73 o 
   8  -4   1       16.38       13.67      2.07 o 
   9  -4   1        3.27        3.66      1.84 o 
  10  -4   1        9.29        9.83      2.35 o 
  11  -4   1       19.87       22.00      3.35 o 
 -10  -3   1        5.25        5.94      1.49 o 
  -9  -3   1       20.08       20.47      2.13 o 
  -8  -3   1       18.26       17.87      1.46 o 
  -7  -3   1       16.04       12.06      1.15 o 
  -6  -3   1       10.50       11.31      1.02 o 
  -5  -3   1      275.28      316.03      5.11 o 
  -4  -3   1       56.46       62.65      2.06 o 
  -3  -3   1      126.34      127.21      2.92 o 
  -2  -3   1       90.14       97.51      5.19 o 
  -1  -3   1     1704.24     1953.26     20.84 o 
   0  -3   1       96.72       91.39      4.64 o 
   1  -3   1     8253.18     9061.98     92.65 o 
   2  -3   1       98.55       87.36      2.61 o 
   3  -3   1        2.79        2.52      0.32 o 
   4  -3   1      129.58      123.69      5.58 o 
   5  -3   1      908.03     1011.32     11.39 o 
   6  -3   1        8.85        9.74      1.23 o 
   7  -3   1       67.36       62.85      2.51 o 
   8  -3   1        1.58        1.48      0.78 o 
   9  -3   1       17.15       16.38      2.51 o 
  10  -3   1        2.25        2.23      1.02 o 
  11  -3   1        1.53       -0.56      1.23 o 
 -10  -2   1        1.97        1.63      1.40 o 
  -9  -2   1        4.53        2.65      2.74 o 
  -8  -2   1      111.39      102.44      3.87 o 
  -7  -2   1        2.73        1.07      0.54 o 
  -6  -2   1      271.85      266.58      4.57 o 
  -5  -2   1       32.96       29.11      1.22 o 
  -4  -2   1     3468.74     4154.34     43.40 o 
  -3  -2   1        0.65        0.74      0.27 o 
  -2  -2   1     3064.93     3138.36     85.33 o 
  -1  -2   1      156.55      150.53      2.26 o 
   0  -2   1     1984.85     2226.92     28.28 o 
   1  -2   1      240.45      252.87      3.09 o 
   2  -2   1    10607.26    11304.81    116.30 o 
   3  -2   1      199.83      232.67      4.02 o 
   4  -2   1       18.64       23.69      1.05 o 
   5  -2   1      164.66      173.32      2.73 o 
   6  -2   1      233.80      238.34      5.60 o 
   7  -2   1       80.71       87.11      2.99 o 
   8  -2   1        5.64        3.91      0.98 o 
   9  -2   1        2.73        3.75      1.17 o 
  10  -2   1        0.01       -0.20      0.89 o 
  11  -2   1        0.56       -0.28      1.06 o 
 -11  -1   1        1.06        2.00      2.51 o 
 -10  -1   1        4.87        4.80      1.26 o 
  -9  -1   1        0.63        1.84      0.94 o 
  -8  -1   1       21.13       16.58      1.23 o 
  -7  -1   1       76.16       79.48      2.26 o 
  -6  -1   1       26.48       25.02      1.18 o 
  -5  -1   1        5.98       14.32      0.90 o 
  -4  -1   1      182.72      194.16      3.13 o 
  -3  -1   1      321.90      355.02      4.60 o 
  -2  -1   1        8.61        6.26      0.52 o 
  -1  -1   1     2201.89     2297.76     29.57 o 
   1  -1   1        0.06       -0.19      0.13 o 
   2  -1   1      275.34      301.41      5.58 o 
   3  -1   1     1405.06     1583.01     16.75 o 
   4  -1   1        0.75        1.47      0.35 o 
   5  -1   1      434.36      502.17      6.34 o 
   6  -1   1       57.69       50.12      2.27 o 
   7  -1   1        0.31        0.89      0.63 o 
   8  -1   1        9.94        5.79      1.06 o 
   9  -1   1        0.46       -0.20      0.75 o 
  10  -1   1       36.94       35.57      2.60 o 
  11  -1   1        0.82        1.32      1.62 o 
 -11   0   1        0.21        0.17      0.94 o 
 -10   0   1       22.64       20.54      2.09 o 
  -9   0   1       23.25       26.28      2.74 o 
  -8   0   1      244.71      246.98      5.92 o 
  -7   0   1      103.57      111.61      2.63 o 
  -6   0   1       84.76       92.63      2.17 o 
  -5   0   1        1.20        1.01      0.47 o 
  -4   0   1       51.15       52.44      1.33 o 
  -3   0   1      375.82      400.68      4.93 o 
  -2   0   1    17287.23    17643.50    337.73 o 
  -1   0   1        0.06       -0.15      0.10 o 
   1   0   1       64.28       68.32      2.22 o 
   2   0   1     9780.88    10133.24    104.43 o 
   3   0   1      952.49      977.51     10.74 o 
   4   0   1       75.27       79.19      1.71 o 
   5   0   1       48.16       43.21      1.30 o 
   6   0   1       55.14       59.26      1.69 o 
   7   0   1        5.02        5.52      0.98 o 
   8   0   1       10.89        8.58      1.30 o 
   9   0   1       11.20       12.15      3.02 o 
  10   0   1        1.01        3.95      1.22 o 
  11   0   1        0.00       -1.24      0.83 o 
 -11   1   1        5.82        4.06      1.40 o 
 -10   1   1       32.53       33.03      2.41 o 
  -9   1   1        0.00        1.12      0.83 o 
  -8   1   1       12.13        9.96      1.34 o 
  -7   1   1        0.57        0.47      0.44 o 
  -6   1   1        4.80        5.83      0.64 o 
  -5   1   1     5812.21     6742.11     69.08 o 
  -4   1   1       49.93       55.04      2.01 o 
  -3   1   1     8417.75     9017.02     91.71 o 
  -2   1   1       86.21      107.82      1.97 o 
  -1   1   1       61.46       65.91      1.02 o 
   0   1   1      255.20      269.73      6.37 o 
   1   1   1     1522.45     1576.12     20.26 o 
   2   1   1       71.58       63.23      1.31 o 
   3   1   1        8.48        8.35      0.58 o 
   4   1   1       38.78       36.35      1.18 o 
   5   1   1      206.90      183.47      3.26 o 
   6   1   1       12.44       10.55      0.87 o 
   7   1   1        0.01       -0.18      0.42 o 
   8   1   1       54.31       61.15      2.80 o 
   9   1   1        4.78        5.92      1.38 o 
  10   1   1        0.09        0.44      1.45 o 
 -11   2   1       15.57       14.41      2.79 o 
 -10   2   1       19.96       19.86      1.97 o 
  -9   2   1        2.26        2.28      1.45 o 
  -8   2   1       61.47       64.43      2.68 o 
  -7   2   1        0.29        1.19      0.44 o 
  -6   2   1      301.27      304.62      4.49 o 
  -5   2   1        4.79        6.12      0.69 o 
  -4   2   1      656.76      640.48      7.44 o 
  -3   2   1      181.96      171.33      2.45 o 
  -2   2   1    63766.33    54289.47    677.66 o 
  -1   2   1       34.58       39.39      0.82 o 
   0   2   1        3.14        1.43      0.32 o 
   1   2   1      399.03      380.24      4.70 o 
   2   2   1     2399.71     2580.75     27.16 o 
   3   2   1        2.61        2.22      0.43 o 
   4   2   1        0.04        0.49      0.34 o 
   5   2   1        6.72        5.77      1.04 o 
   6   2   1       11.19       10.23      1.07 o 
   7   2   1       30.44       28.01      1.74 o 
   8   2   1        4.97        5.15      1.22 o 
   9   2   1        0.00       -1.30      1.28 o 
  10   2   1        1.76        0.25      0.98 o 
 -11   3   1        0.07        0.45      1.45 o 
 -10   3   1       20.24       19.10      2.90 o 
  -9   3   1      267.01      275.31      6.37 o 
  -8   3   1        0.63        0.17      0.63 o 
  -7   3   1       71.36       79.20      2.73 o 
  -6   3   1        2.00        2.53      0.50 o 
  -5   3   1     9162.73    10181.96    103.53 o 
  -4   3   1       67.08       69.81      1.87 o 
  -3   3   1       33.53       25.63      1.59 o 
  -2   3   1       13.31       12.04      0.63 o 
  -1   3   1     1153.60     1169.69     14.75 o 
   0   3   1       19.39       16.09      0.69 o 
   1   3   1      187.61      190.53      2.98 o 
   2   3   1       92.34       85.81      1.91 o 
   3   3   1       28.80       27.18      1.16 o 
   4   3   1       63.01       58.00      1.76 o 
   5   3   1        0.09       -0.32      0.34 o 
   6   3   1        3.31        2.46      0.64 o 
   7   3   1        2.03        1.28      0.61 o 
   8   3   1        9.77        9.48      1.45 o 
   9   3   1        0.80       -0.15      0.83 o 
  10   3   1        0.02        0.00      1.03 o 
 -11   4   1        0.58        1.34      1.68 o 
 -10   4   1       31.93       29.15      3.46 o 
  -9   4   1        0.77        1.90      1.23 o 
  -8   4   1      233.66      255.22      8.94 o 
  -7   4   1       66.47       61.41      2.40 o 
  -6   4   1       57.04       59.36      2.85 o 
  -5   4   1      137.86      153.65      3.41 o 
  -4   4   1     1011.73     1052.15     11.80 o 
  -3   4   1        3.82        4.37      0.52 o 
  -2   4   1     2705.42     2896.98     30.29 o 
  -1   4   1       15.75       17.85      0.80 o 
   0   4   1       10.78       11.96      1.31 o 
   1   4   1        2.78        4.77      1.10 o 
   2   4   1       56.16       63.22      1.76 o 
   3   4   1       11.80       14.29      0.99 o 
   4   4   1        2.84        4.12      0.69 o 
   5   4   1       28.73       27.79      1.46 o 
   6   4   1        0.30        0.64      0.51 o 
   7   4   1       11.76       10.49      1.20 o 
   8   4   1        0.03       -0.43      0.62 o 
   9   4   1        0.49        0.73      1.12 o 
 -11   5   1        0.13        1.23      1.56 o 
 -10   5   1        1.51        1.34      1.56 o 
  -9   5   1      363.71      361.33     11.84 o 
  -8   5   1       53.44       47.47      3.69 o 
  -7   5   1       25.59       24.46      2.68 o 
  -6   5   1        6.24        5.43      0.64 o 
  -5   5   1        0.35        0.18      0.60 o 
  -4   5   1        1.97        3.94      0.54 o 
  -3   5   1     5832.42     6457.02     66.29 o 
  -2   5   1        0.04        0.07      0.35 o 
  -1   5   1      305.41      300.05      5.28 o 
   0   5   1        0.72        0.13      0.47 o 
   1   5   1      176.35      157.14      3.24 o 
   2   5   1       10.08        9.08      0.86 o 
   3   5   1       57.77       62.14      2.44 o 
   4   5   1        0.00       -0.22      0.41 o 
   5   5   1        3.87        2.90      0.71 o 
   6   5   1       29.45       31.23      2.70 o 
   7   5   1       18.99       18.72      1.57 o 
   8   5   1        8.83        9.62      1.29 o 
 -11   6   1       23.01       20.89      3.46 o 
 -10   6   1       21.35       16.31      3.02 o 
  -9   6   1        7.19        6.25      2.12 o 
  -8   6   1        0.12        0.45      1.12 o 
  -7   6   1       39.34       33.51      3.13 o 
  -6   6   1      843.69      950.63     21.89 o 
  -5   6   1       16.24       16.18      1.29 o 
  -4   6   1        8.03        5.56      0.63 o 
  -3   6   1       71.50       70.28      2.67 o 
  -2   6   1      242.05      225.81      3.80 o 
  -1   6   1        1.16        1.63      0.44 o 
   0   6   1      266.21      305.80      4.89 o 
   1   6   1        0.07       -0.28      0.34 o 
   2   6   1        8.30        5.25      1.21 o 
   3   6   1        0.00        0.32      0.42 o 
   4   6   1       36.44       36.72      1.78 o 
   5   6   1        0.37        0.47      0.51 o 
   6   6   1        2.25        2.44      0.77 o 
   7   6   1        0.22        0.22      0.65 o 
 -11   7   1        0.17       -0.89      1.56 o 
 -10   7   1        3.50        3.24      1.79 o 
  -9   7   1        0.75        0.00      1.23 o 
  -8   7   1        0.98        0.78      1.23 o 
  -7   7   1        0.63        1.34      1.23 o 
  -6   7   1        5.21        5.14      1.68 o 
  -5   7   1      510.69      541.62     15.53 o 
  -4   7   1        1.43        1.43      0.67 o 
  -3   7   1     1348.30     1534.29     17.58 o 
  -2   7   1        0.18        0.07      0.41 o 
  -1   7   1        8.04        7.97      0.99 o 
   0   7   1        4.06        4.00      0.69 o 
   1   7   1       26.64       26.81      1.49 o 
   2   7   1        0.99        0.34      0.49 o 
   3   7   1       16.78       19.50      1.45 o 
   4   7   1       10.22       10.29      1.21 o 
   5   7   1        9.55        8.79      2.46 o 
   6   7   1        0.02        0.62      0.66 o 
   7   7   1        0.00       -0.13      0.83 o 
 -10   8   1       26.36       24.80      3.69 o 
  -9   8   1        0.02        0.11      1.23 o 
  -8   8   1       16.27       12.06      2.46 o 
  -7   8   1        4.14        2.68      1.45 o 
  -6   8   1       33.49       29.49      3.13 o 
  -5   8   1        9.07        7.13      1.28 o 
  -4   8   1       87.43       89.29      6.37 o 
  -3   8   1        2.14       -0.11      0.78 o 
  -2   8   1        1.31        0.84      0.63 o 
  -1   8   1        0.54        0.51      0.67 o 
   0   8   1       15.03       13.07      1.16 o 
   1   8   1        0.01       -0.05      0.42 o 
   2   8   1        1.18        0.57      0.56 o 
   3   8   1        5.80        9.16      1.17 o 
   4   8   1        0.01       -0.63      0.67 o 
   5   8   1        1.35        2.28      0.80 o 
  -9   9   1        0.42       -1.12      1.45 o 
  -8   9   1       10.76        8.15      2.23 o 
  -7   9   1        0.34        0.00      1.12 o 
  -6   9   1        7.59        8.60      2.01 o 
  -5   9   1       58.10       52.95      2.62 o 
  -4   9   1        4.51        2.02      0.89 o 
  -3   9   1       82.91       77.29      4.36 o 
  -2   9   1        0.96        1.66      0.78 o 
  -1   9   1        3.33        2.11      0.83 o 
   0   9   1        3.18        3.10      1.19 o 
   1   9   1        5.04        5.67      0.99 o 
   2   9   1        0.01        0.35      0.57 o 
   3   9   1       10.38       11.97      1.41 o 
   4   9   1        0.71        1.40      0.95 o 
  -8  10   1        0.41       -0.78      1.34 o 
  -7  10   1        0.01       -0.11      1.34 o 
  -6  10   1       68.37       54.28      4.36 o 
  -5  10   1        4.49        1.79      1.45 o 
  -4  10   1       41.72       36.66      2.68 o 
  -3  10   1        5.53        4.77      2.01 o 
  -2  10   1        5.95        3.80      1.11 o 
  -1  10   1        1.18        1.56      0.79 o 
   0  10   1       31.56       29.37      2.41 o 
   1  10   1        2.86        2.85      1.51 o 
   2  10   1        3.06        2.12      0.85 o 
  -6  11   1        2.85        2.90      1.56 o 
  -5  11   1        0.43        2.68      1.79 o 
  -4  11   1        0.08       -0.46      0.75 o 
  -3  11   1        5.10        4.48      1.18 o 
  -2  11   1        0.60        1.27      0.86 o 
  -1  11   1        1.43        2.18      1.03 o 
   0  11   1        0.04        0.61      1.28 o 
  -1 -11   2        1.75        2.88      1.06 o 
   0 -11   2        0.25        0.72      0.84 o 
   2 -11   2       12.46        9.83      2.23 o 
   3 -11   2        4.77        4.13      1.68 o 
   5 -11   2       57.67       65.01      4.80 o 
   6 -11   2        0.23        0.89      1.34 o 
   7 -11   2        0.00        1.79      1.56 o 
  -3 -10   2        1.54        2.63      1.10 o 
  -2 -10   2        1.61       -0.15      0.67 o 
  -1 -10   2        3.78        2.69      1.02 o 
   0 -10   2       20.05       14.63      2.46 o 
   1 -10   2        5.64        5.08      1.21 o 
   2 -10   2       34.00       31.30      1.82 o 
   3 -10   2        0.54        1.16      0.78 o 
   4 -10   2       24.75       17.31      2.68 o 
   5 -10   2        3.95        4.91      1.68 o 
   6 -10   2        0.17        2.23      1.45 o 
   7 -10   2        3.39        6.25      2.01 o 
   8 -10   2        2.13        0.56      1.45 o 
  -4  -9   2        0.16       -0.86      0.67 o 
  -3  -9   2        0.06        0.69      0.75 o 
  -2  -9   2       10.17       10.94      2.12 o 
  -1  -9   2        0.02        0.45      0.89 o 
   0  -9   2       27.83       29.25      1.71 o 
   1  -9   2        0.12        0.29      0.52 o 
   2  -9   2        3.22        2.86      0.70 o 
   3  -9   2        0.01       -0.48      0.49 o 
   4  -9   2        4.93        7.41      1.18 o 
   5  -9   2       21.72       21.78      2.68 o 
   6  -9   2        3.50        3.46      1.45 o 
   7  -9   2        3.95        4.13      1.56 o 
   8  -9   2        1.80        1.68      1.56 o 
   9  -9   2        0.15       -1.12      1.12 o 
  -6  -8   2       45.73       39.35      2.92 o 
  -5  -8   2        0.80       -0.30      0.75 o 
  -4  -8   2       20.37       19.04      1.97 o 
  -3  -8   2        0.31        0.00      0.63 o 
  -2  -8   2      163.25      143.59      3.75 o 
  -1  -8   2        2.47        2.38      0.64 o 
   0  -8   2       91.34       89.77      2.62 o 
   1  -8   2        0.14        0.42      0.41 o 
   2  -8   2        0.79        0.38      0.47 o 
   3  -8   2        1.05        0.65      0.49 o 
   4  -8   2       84.88       84.39      2.70 o 
   5  -8   2        6.23        7.52      1.13 o 
   6  -8   2        3.72        5.70      1.68 o 
   7  -8   2        2.21        3.02      1.34 o 
   8  -8   2        6.05        4.36      1.79 o 
   9  -8   2        0.14       -1.68      1.12 o 
  10  -8   2        0.16       -0.34      1.34 o 
  -7  -7   2        0.01       -0.81      1.40 o 
  -6  -7   2        0.10       -1.02      0.75 o 
  -5  -7   2        2.33        1.71      0.91 o 
  -4  -7   2       12.33       12.89      1.62 o 
  -3  -7   2       48.70       34.96      1.95 o 
  -2  -7   2        1.89        1.13      0.84 o 
  -1  -7   2       29.88       27.46      2.44 o 
   0  -7   2        0.06        0.45      0.39 o 
   1  -7   2        0.24       -0.40      0.34 o 
   2  -7   2       21.17       21.00      1.77 o 
   3  -7   2       20.26       20.61      1.54 o 
   4  -7   2       38.73       40.72      1.51 o 
   5  -7   2       27.07       24.56      1.58 o 
   6  -7   2        0.03        0.46      0.54 o 
   7  -7   2        0.38       -0.45      0.89 o 
   8  -7   2        5.42        6.14      1.90 o 
   9  -7   2        0.74        0.45      1.34 o 
  10  -7   2        0.12       -0.34      1.23 o 
  11  -7   2        0.27        2.68      1.56 o 
  -8  -6   2        2.51        4.93      1.38 o 
  -7  -6   2        2.84        1.53      0.99 o 
  -6  -6   2      290.43      309.24     10.44 o 
  -5  -6   2        4.28        3.54      0.77 o 
  -4  -6   2        8.51        5.85      1.14 o 
  -3  -6   2        0.00       -0.04      0.41 o 
  -2  -6   2      320.09      326.36      5.31 o 
  -1  -6   2       44.20       41.02      1.55 o 
   0  -6   2       39.76       44.61      1.56 o 
   1  -6   2        1.96        0.82      0.41 o 
   2  -6   2        7.38        6.10      0.69 o 
   3  -6   2        1.09        2.11      0.47 o 
   4  -6   2        3.53        3.64      0.98 o 
   5  -6   2       16.17       17.58      1.29 o 
   6  -6   2        1.93        2.79      0.75 o 
   7  -6   2        0.23        0.08      0.64 o 
   8  -6   2        5.50        6.48      1.90 o 
   9  -6   2        4.56        2.01      1.45 o 
  10  -6   2        1.70        2.35      1.68 o 
  11  -6   2       14.96       13.29      2.79 o 
  -8  -5   2        6.46        6.93      1.42 o 
  -7  -5   2        1.33        0.24      0.80 o 
  -6  -5   2        1.86        1.97      0.70 o 
  -5  -5   2      102.28       94.68      2.71 o 
  -4  -5   2        0.90        1.70      0.53 o 
  -3  -5   2      285.60      325.11      5.24 o 
  -2  -5   2        6.41        4.33      0.81 o 
  -1  -5   2        0.11        0.53      0.33 o 
   0  -5   2       50.26       47.52      2.15 o 
   1  -5   2     1242.41     1499.77     19.47 o 
   2  -5   2       27.31       32.50      1.92 o 
   3  -5   2       43.22       52.61      2.46 o 
   4  -5   2       39.65       33.74      1.27 o 
   5  -5   2        0.40        0.29      0.43 o 
   6  -5   2        1.69        1.04      0.59 o 
   7  -5   2        3.84        3.20      0.86 o 
   8  -5   2        7.62        7.42      1.23 o 
   9  -5   2        0.08       -0.82      0.84 o 
  10  -5   2       28.33       25.02      3.35 o 
  11  -5   2        0.40        1.68      1.56 o 
  -9  -4   2        4.78        4.32      1.45 o 
  -8  -4   2        2.80        3.90      0.89 o 
  -7  -4   2        2.78        2.47      0.72 o 
  -6  -4   2       90.96       77.63      6.08 o 
  -5  -4   2        0.02        0.07      0.41 o 
  -4  -4   2       51.50       72.44      2.30 o 
  -3  -4   2       14.68       14.51      0.94 o 
  -2  -4   2      512.87      592.67     11.89 o 
  -1  -4   2       29.00       24.63      1.18 o 
   0  -4   2      295.58      308.28      6.87 o 
   1  -4   2      423.77      451.96      5.70 o 
   2  -4   2        3.20        2.19      0.41 o 
   3  -4   2      289.62      311.20      4.17 o 
   4  -4   2        4.82        4.89      0.50 o 
   5  -4   2       76.05       78.62      1.66 o 
   6  -4   2        1.28        0.69      0.51 o 
   7  -4   2      140.33      145.94      4.02 o 
   8  -4   2        5.42        2.92      1.17 o 
   9  -4   2       19.15       19.81      2.18 o 
  10  -4   2        0.78        0.30      0.86 o 
  11  -4   2       14.04       14.97      3.02 o 
 -10  -3   2        2.43        5.25      2.01 o 
  -9  -3   2        2.59        2.79      1.18 o 
  -8  -3   2       26.88       24.24      1.79 o 
  -7  -3   2       81.22       70.79      3.15 o 
  -6  -3   2        2.93        2.34      0.59 o 
  -5  -3   2       17.56       21.23      1.16 o 
  -4  -3   2        6.55        7.09      0.69 o 
  -3  -3   2       33.76       36.32      1.24 o 
  -2  -3   2        0.08        0.35      0.26 o 
  -1  -3   2        0.16        0.79      0.27 o 
   0  -3   2       79.00       81.26      1.97 o 
   1  -3   2     1366.65     1553.90     16.52 o 
   2  -3   2      108.48      125.36      1.98 o 
   3  -3   2       12.84       14.74      0.61 o 
   4  -3   2      186.49      180.97      3.75 o 
   5  -3   2      159.59      172.13      4.24 o 
   6  -3   2       94.67       79.85      2.60 o 
   8  -3   2        0.43        0.65      0.75 o 
   9  -3   2        6.53        6.15      1.30 o 
  10  -3   2       12.14       12.20      2.96 o 
  11  -3   2        1.72        1.70      1.10 o 
 -10  -2   2        4.78        3.55      1.18 o 
  -9  -2   2        2.92        1.94      0.98 o 
  -8  -2   2       24.70       20.37      1.45 o 
  -7  -2   2        0.01       -0.27      0.44 o 
  -6  -2   2      215.80      228.20      4.21 o 
  -5  -2   2        0.00        0.17      0.34 o 
  -4  -2   2     2655.63     3097.44     32.73 o 
  -3  -2   2       11.87       11.90      0.70 o 
  -2  -2   2     1073.54     1182.82     12.96 o 
  -1  -2   2      402.13      401.16     11.83 o 
   0  -2   2     3147.49     3505.83     36.01 o 
   1  -2   2        0.97        1.32      0.23 o 
   2  -2   2     2677.04     2784.44     35.88 o 
   3  -2   2      286.00      294.85      4.93 o 
   4  -2   2        3.55        3.32      0.78 o 
   5  -2   2        0.99        1.72      0.29 o 
   6  -2   2       11.90        9.50      1.45 o 
   7  -2   2        3.44        3.79      0.91 o 
   8  -2   2        0.12        0.02      1.28 o 
   9  -2   2        1.52        3.45      1.02 o 
  10  -2   2        4.14        4.27      1.18 o 
  11  -2   2        3.78        3.39      1.22 o 
 -11  -1   2        4.23        5.05      1.34 o 
 -10  -1   2        3.28        3.24      1.18 o 
  -9  -1   2        1.04        1.55      1.40 o 
  -8  -1   2        0.25       -0.13      0.49 o 
  -7  -1   2      243.73      291.92      5.02 o 
  -6  -1   2       22.97       23.88      1.16 o 
  -5  -1   2       89.72       91.74      2.10 o 
  -4  -1   2       46.80       54.25      1.42 o 
  -3  -1   2      608.59      636.46      7.46 o 
  -2  -1   2      247.64      238.44      4.94 o 
   0  -1   2       57.65       65.82      1.30 o 
   1  -1   2        4.37        3.46      0.47 o 
   2  -1   2      695.12      672.94     13.46 o 
   3  -1   2      128.90      141.25      3.70 o 
   4  -1   2       54.85       56.58      1.24 o 
   5  -1   2        0.18       -0.19      0.24 o 
   6  -1   2       19.45       16.00      1.32 o 
   7  -1   2        4.40        4.82      1.73 o 
   8  -1   2       17.14       15.81      1.62 o 
   9  -1   2        7.77       10.21      1.54 o 
  10  -1   2        1.67        1.84      1.03 o 
  11  -1   2        0.00        0.27      1.06 o 
 -11   0   2        0.59        0.11      0.95 o 
 -10   0   2      153.76      139.41     10.28 o 
  -9   0   2        2.75        4.81      1.18 o 
  -8   0   2      126.75      122.39      4.57 o 
  -7   0   2       12.74       11.82      1.11 o 
  -6   0   2      674.28      765.07      9.50 o 
  -5   0   2        5.14        2.55      0.45 o 
  -4   0   2      412.86      415.66      6.78 o 
  -3   0   2       76.67       75.33      1.46 o 
  -2   0   2     1766.00     1831.57     19.11 o 
  -1   0   2       17.45       22.83      0.78 o 
   1   0   2       24.27       31.77      0.80 o 
   2   0   2       15.52       19.39      0.61 o 
   3   0   2      200.08      207.87      2.95 o 
   4   0   2        5.86        3.43      0.45 o 
   5   0   2       34.09       34.29      1.18 o 
   6   0   2        0.00        0.37      0.32 o 
   7   0   2        4.07        4.15      2.90 o 
   8   0   2        5.71        5.47      1.28 o 
   9   0   2       23.21       19.39      1.97 o 
  10   0   2        7.16        8.83      2.90 o 
  11   0   2       19.74       19.32      2.37 o 
 -11   1   2        6.28        8.82      2.23 o 
 -10   1   2       16.13       15.49      1.85 o 
  -9   1   2       25.90       20.87      3.29 o 
  -8   1   2       19.56       20.23      1.66 o 
  -7   1   2       60.54       59.56      1.82 o 
  -6   1   2       22.65       23.38      1.07 o 
  -5   1   2      168.98      220.49      3.63 o 
  -4   1   2        0.76        0.58      0.31 o 
  -3   1   2     2223.22     2389.34     24.88 o 
  -2   1   2      690.18      624.31      6.89 o 
  -1   1   2       97.18       83.22      1.62 o 
   0   1   2      119.24      114.65      2.08 o 
   1   1   2      944.55      910.38     45.29 o 
   2   1   2       13.92       15.22      0.65 o 
   3   1   2        7.36        7.00      0.57 o 
   4   1   2       22.43       19.85      0.92 o 
   5   1   2        5.74        4.43      0.60 o 
   6   1   2       19.58       18.75      1.19 o 
   7   1   2        2.05        1.36      0.89 o 
   8   1   2       84.78       83.66      3.40 o 
   9   1   2        0.06       -0.17      0.79 o 
  10   1   2        1.42        2.61      1.22 o 
 -11   2   2        3.56        2.68      1.79 o 
 -10   2   2       72.05       70.03      4.69 o 
  -9   2   2       18.13       18.10      1.70 o 
  -8   2   2       38.04       41.57      2.11 o 
  -7   2   2        1.11        1.30      0.44 o 
  -6   2   2      114.93      100.71      2.68 o 
  -5   2   2       87.62      101.82      2.06 o 
  -4   2   2      641.97      704.29      8.16 o 
  -3   2   2       40.32       39.26      0.93 o 
  -2   2   2     1843.65     1964.58     20.70 o 
  -1   2   2        4.67        3.23      0.26 o 
   0   2   2      894.42      945.86     10.35 o 
   1   2   2      248.80      220.56      3.11 o 
   2   2   2      224.43      219.45      3.32 o 
   3   2   2        8.73       10.79      0.75 o 
   4   2   2       19.20       21.50      1.02 o 
   5   2   2      129.99      121.28      2.69 o 
   6   2   2        2.68        2.91      0.64 o 
   7   2   2       43.68       45.95      1.85 o 
   8   2   2       19.54       22.12      2.01 o 
   9   2   2       28.87       33.11      2.96 o 
  10   2   2        9.97       14.73      2.05 o 
 -11   3   2       54.26       43.90      4.24 o 
 -10   3   2        7.31        4.13      1.79 o 
  -9   3   2        0.06        1.01      1.23 o 
  -8   3   2        0.61        0.43      0.62 o 
  -7   3   2     1916.26     2128.27     23.32 o 
  -6   3   2       16.93       16.26      0.90 o 
  -5   3   2     1451.25     1644.25     17.94 o 
  -4   3   2       28.63       23.29      0.83 o 
  -3   3   2       12.11       11.80      0.58 o 
  -2   3   2      369.60      313.14      5.20 o 
  -1   3   2      164.54      160.94      2.41 o 
   0   3   2        0.68        0.82      0.26 o 
   1   3   2       12.03        6.69      0.56 o 
   2   3   2       23.18       19.74      0.92 o 
   3   3   2       43.11       30.78      1.33 o 
   4   3   2       12.13       13.68      0.98 o 
   5   3   2        0.69       -0.28      0.47 o 
   6   3   2        2.40        3.23      0.67 o 
   7   3   2       20.53       21.31      1.47 o 
   8   3   2       12.89       10.71      3.02 o 
   9   3   2        0.64        0.71      0.97 o 
 -11   4   2        0.09        1.79      1.56 o 
 -10   4   2       84.51       74.05      5.03 o 
  -9   4   2        5.00        4.36      1.79 o 
  -8   4   2      185.01      216.80      8.04 o 
  -7   4   2        1.32        0.22      1.12 o 
  -6   4   2       24.44       20.83      1.07 o 
  -5   4   2        0.00       -0.14      0.31 o 
  -4   4   2      993.43     1083.80     12.16 o 
  -3   4   2       62.80       55.20      1.27 o 
  -2   4   2        4.73        3.56      0.52 o 
  -1   4   2        2.84        4.33      0.46 o 
   0   4   2      199.30      197.20      3.19 o 
   1   4   2       14.69       14.05      0.82 o 
   2   4   2       45.49       45.92      1.52 o 
   3   4   2       13.05       13.14      0.98 o 
   4   4   2      117.90      122.76      4.71 o 
   5   4   2       37.25       36.03      2.88 o 
   6   4   2        0.17       -0.32      1.05 o 
   7   4   2        2.80        2.01      1.24 o 
   8   4   2        4.72        5.03      1.90 o 
   9   4   2       20.04       20.12      2.32 o 
 -11   5   2      213.68      230.54      9.83 o 
 -10   5   2        2.24        1.68      1.56 o 
  -9   5   2        0.12        0.89      1.23 o 
  -8   5   2        1.11        2.01      1.45 o 
  -7   5   2      736.09      801.29     19.32 o 
  -6   5   2        1.62       -0.02      0.51 o 
  -5   5   2        1.16        1.09      0.56 o 
  -4   5   2       43.41       50.29      1.38 o 
  -3   5   2       91.65       87.82      2.30 o 
  -2   5   2        1.57        1.35      0.58 o 
  -1   5   2       58.97       57.38      1.56 o 
   0   5   2       23.08       20.61      1.03 o 
   1   5   2        1.44        1.06      0.41 o 
   2   5   2       27.86       24.80      1.32 o 
   3   5   2       55.28       57.25      1.95 o 
   4   5   2       41.01       38.33      1.69 o 
   5   5   2        3.85        3.13      0.75 o 
   6   5   2       68.65       64.08      2.64 o 
   7   5   2        1.48        1.68      0.75 o 
   8   5   2        9.41       13.01      1.81 o 
 -11   6   2        0.39        1.34      1.68 o 
 -10   6   2       39.52       43.67      4.36 o 
  -9   6   2        6.78        3.13      1.68 o 
  -8   6   2       48.55       48.59      3.91 o 
  -7   6   2       23.79       17.65      2.57 o 
  -6   6   2       63.65       66.36      3.46 o 
  -5   6   2       10.55       10.12      1.15 o 
  -4   6   2       60.32       55.96      2.19 o 
  -3   6   2       22.41       19.98      1.01 o 
  -2   6   2        1.85        1.86      0.47 o 
  -1   6   2        5.82        5.23      0.82 o 
   0   6   2       86.94       86.53      2.98 o 
   1   6   2       23.34       24.63      1.31 o 
   2   6   2        2.64        1.28      0.51 o 
   3   6   2       14.29       14.10      1.20 o 
   4   6   2        0.01        0.23      0.53 o 
   5   6   2        0.26        0.34      0.71 o 
   6   6   2        0.64        0.45      0.74 o 
   7   6   2        0.02        0.88      0.64 o 
 -10   7   2        6.15        5.92      2.12 o 
  -9   7   2        1.30        1.90      1.68 o 
  -8   7   2        4.91        2.68      1.79 o 
  -7   7   2        0.21        1.68      1.23 o 
  -6   7   2        1.04        1.40      0.84 o 
  -5   7   2      345.58      361.72      7.19 o 
  -4   7   2        1.08        0.98      0.70 o 
  -3   7   2        0.27        1.39      0.78 o 
  -2   7   2        0.13        0.08      0.41 o 
  -1   7   2       92.07       97.19      2.66 o 
   0   7   2        1.46        2.04      0.59 o 
   1   7   2       23.62       23.37      1.69 o 
   2   7   2        1.02        1.96      0.67 o 
   3   7   2        8.67       12.15      1.24 o 
   4   7   2        6.84        5.19      0.92 o 
   5   7   2       13.49       12.24      1.70 o 
   6   7   2       10.53       10.60      2.87 o 
 -10   8   2        3.31        2.12      1.90 o 
  -9   8   2        1.28        0.34      1.23 o 
  -8   8   2      231.95      248.18      9.83 o 
  -7   8   2        0.29       -1.12      1.12 o 
  -6   8   2        2.17        2.46      1.34 o 
  -5   8   2        1.27        2.48      0.89 o 
  -4   8   2      138.34      149.09      4.36 o 
  -3   8   2        1.32        0.92      0.70 o 
  -2   8   2       14.69       15.83      1.57 o 
  -1   8   2        0.30        1.25      0.67 o 
   0   8   2        0.31        0.25      0.44 o 
   1   8   2        1.08        1.80      0.64 o 
   2   8   2       15.40       15.67      1.39 o 
   3   8   2        2.25        1.11      0.73 o 
   4   8   2        0.95        0.41      0.59 o 
   5   8   2       10.41        8.20      1.46 o 
  -9   9   2        1.06        0.22      1.56 o 
  -8   9   2        0.39       -0.78      1.23 o 
  -7   9   2        6.21        2.35      1.56 o 
  -6   9   2        2.70        3.46      1.56 o 
  -5   9   2      113.41      107.42      3.88 o 
  -4   9   2        0.56        2.74      0.95 o 
  -3   9   2        2.50        3.90      0.97 o 
  -2   9   2        0.28       -0.28      0.63 o 
  -1   9   2        4.18        3.73      1.06 o 
   0   9   2        0.39        0.67      0.70 o 
   1   9   2        3.25        3.33      0.78 o 
   2   9   2        3.43        2.55      1.21 o 
   3   9   2        5.52        4.63      0.99 o 
   4   9   2        0.23       -0.98      0.89 o 
  -8  10   2       12.93       10.61      2.57 o 
  -7  10   2        0.59        3.35      1.90 o 
  -6  10   2        9.55        7.37      2.23 o 
  -5  10   2        0.04        1.79      1.34 o 
  -4  10   2        9.36        6.14      1.79 o 
  -3  10   2        0.65        1.85      0.94 o 
  -2  10   2        2.79        1.65      0.91 o 
  -1  10   2        0.01       -0.41      1.17 o 
   0  10   2        0.58        1.27      0.86 o 
   1  10   2        0.05        0.46      0.83 o 
   2  10   2        1.22        0.67      0.98 o 
  -6  11   2        0.22       -0.45      1.45 o 
  -4  11   2        0.00        0.22      0.86 o 
  -3  11   2        0.13        0.37      0.83 o 
  -2  11   2        0.06        1.10      0.91 o 
  -1  11   2        2.52        1.32      0.91 o 
  -1 -11   3        0.68       -1.01      0.79 o 
   0 -11   3        0.62        0.13      0.95 o 
   1 -11   3        5.29        4.49      1.10 o 
   2 -11   3        5.69        3.02      1.34 o 
   5 -11   3        0.22        1.68      1.34 o 
   6 -11   3        0.59        0.67      1.45 o 
   7 -11   3        0.17       -0.45      1.45 o 
  -3 -10   3        2.65        3.41      1.18 o 
  -2 -10   3        1.38        1.66      0.98 o 
  -1 -10   3        1.13       -0.73      0.70 o 
   0 -10   3       49.88       43.20      4.86 o 
   1 -10   3        0.73        0.40      0.89 o 
   2 -10   3        2.12        2.49      0.94 o 
   3 -10   3        5.02        5.29      1.13 o 
   4 -10   3        0.54        0.22      1.12 o 
   5 -10   3       26.32       27.59      3.24 o 
   6 -10   3        0.91        0.22      1.12 o 
   7 -10   3        1.19        1.01      1.34 o 
   8 -10   3        0.01        0.22      1.34 o 
  -4  -9   3        0.82        0.87      1.01 o 
  -3  -9   3       23.09       19.02      2.05 o 
  -2  -9   3        2.47        2.07      1.17 o 
  -1  -9   3        1.25        1.52      0.95 o 
   0  -9   3       19.17       19.33      1.78 o 
   1  -9   3        4.16        4.35      0.98 o 
   2  -9   3       12.20       10.51      1.07 o 
   3  -9   3        2.46        1.81      1.30 o 
   4  -9   3        0.19        0.46      0.73 o 
   5  -9   3        0.02       -1.17      0.78 o 
   6  -9   3        4.83        7.93      2.01 o 
   7  -9   3        0.07        0.56      1.23 o 
   8  -9   3        5.38        4.13      1.56 o 
   9  -9   3        0.58        1.23      1.45 o 
  -6  -8   3        0.04       -1.12      0.75 o 
  -5  -8   3        3.96        3.61      1.18 o 
  -4  -8   3       14.75       11.93      1.73 o 
  -3  -8   3        6.12        7.43      1.34 o 
  -2  -8   3        1.14       -0.34      0.95 o 
  -1  -8   3       14.49       12.77      1.50 o 
   0  -8   3       16.09       12.78      1.79 o 
   1  -8   3        0.03        0.28      0.39 o 
   2  -8   3        3.97        4.74      0.94 o 
   3  -8   3        1.68        1.31      0.53 o 
   4  -8   3        0.02        0.15      0.73 o 
   5  -8   3       25.08       27.01      2.51 o 
   6  -8   3        0.21        0.12      1.23 o 
   7  -8   3        4.52        2.46      1.34 o 
   8  -8   3        4.30        3.13      1.56 o 
   9  -8   3        5.34        2.68      1.68 o 
  10  -8   3        0.62        1.68      1.68 o 
  -7  -7   3        0.02       -0.79      0.95 o 
  -6  -7   3        4.14        3.52      1.14 o 
  -5  -7   3        4.23        3.45      1.05 o 
  -4  -7   3       14.64       13.23      1.62 o 
  -3  -7   3        1.79        2.32      0.86 o 
  -2  -7   3        2.76        2.20      0.77 o 
  -1  -7   3       23.07       28.17      1.39 o 
   0  -7   3        3.43        1.59      0.59 o 
   1  -7   3        3.82        2.76      0.52 o 
   2  -7   3       20.28       21.76      1.20 o 
   3  -7   3        0.00        0.00      0.78 o 
   4  -7   3       68.28       69.59      2.47 o 
   5  -7   3       15.97       13.19      1.26 o 
   6  -7   3       12.37       14.39      1.42 o 
   7  -7   3        0.01        0.34      0.63 o 
   8  -7   3       12.73       10.95      2.23 o 
   9  -7   3        1.76        1.34      1.34 o 
  10  -7   3        4.32        4.24      2.01 o 
  -8  -6   3       39.55       34.78      2.88 o 
  -7  -6   3        2.05        2.14      1.10 o 
  -6  -6   3       21.66       21.32      2.09 o 
  -5  -6   3        1.22        2.05      0.83 o 
  -4  -6   3        2.43        1.01      1.01 o 
  -3  -6   3        2.49        1.51      0.53 o 
  -2  -6   3       36.74       33.65      1.41 o 
  -1  -6   3        0.29       -0.11      0.27 o 
   0  -6   3       34.30       42.44      1.77 o 
   1  -6   3       34.08       33.66      3.06 o 
   2  -6   3       32.26       31.07      1.25 o 
   3  -6   3       14.64       14.25      1.54 o 
   4  -6   3        7.23        6.42      0.68 o 
   5  -6   3        3.85        3.68      0.79 o 
   6  -6   3        0.17        9.31      1.13 o 
   7  -6   3        1.85        1.34      1.17 o 
   8  -6   3        0.70        0.53      0.67 o 
   9  -6   3       56.10       49.48      4.02 o 
  10  -6   3        3.68        2.23      1.56 o 
  11  -6   3       15.78       17.65      3.24 o 
  -8  -5   3        0.04        1.14      1.51 o 
  -7  -5   3        4.03        5.51      1.22 o 
  -6  -5   3        4.21        4.47      1.18 o 
  -5  -5   3       51.03       46.01      1.84 o 
  -4  -5   3        6.80        6.63      0.83 o 
  -3  -5   3       62.56       65.71      2.80 o 
  -2  -5   3       47.09       46.37      1.56 o 
  -1  -5   3      216.01      186.57      3.49 o 
   0  -5   3       27.60       23.39      1.07 o 
   1  -5   3        0.01       -0.26      0.27 o 
   2  -5   3      195.43      207.02      3.33 o 
   4  -5   3        0.01       -0.02      0.39 o 
   5  -5   3        0.34       -0.14      0.43 o 
   6  -5   3       35.38       33.96      1.81 o 
   7  -5   3        0.89        0.68      2.18 o 
   8  -5   3        8.59        9.48      1.42 o 
   9  -5   3        0.01       -0.40      1.17 o 
  10  -5   3        0.65        3.02      1.28 o 
  11  -5   3        2.01        3.91      1.90 o 
  -9  -4   3        0.00        1.44      0.91 o 
  -8  -4   3      154.93      153.00      4.85 o 
  -7  -4   3        0.28        0.19      0.70 o 
  -6  -4   3        7.59        4.73      0.82 o 
  -5  -4   3        0.05        0.33      0.41 o 
  -4  -4   3       73.41       77.01      2.10 o 
  -3  -4   3       18.75       18.22      1.40 o 
  -2  -4   3       14.81       16.03      1.62 o 
  -1  -4   3        2.44        2.23      0.39 o 
   0  -4   3       28.96       23.24      1.53 o 
   1  -4   3       23.00       23.34      1.11 o 
   2  -4   3       57.11       44.54      2.12 o 
   3  -4   3      215.59      218.08      3.19 o 
   4  -4   3       11.25       10.45      0.61 o 
   5  -4   3        8.89        7.48      0.91 o 
   6  -4   3       28.11       29.54      1.62 o 
   7  -4   3       40.16       39.60      2.08 o 
   8  -4   3        4.92        4.66      1.34 o 
   9  -4   3      123.06      138.98      4.45 o 
  10  -4   3        0.69        0.84      0.95 o 
  11  -4   3       17.10       14.04      1.96 o 
 -10  -3   3        0.24        0.56      1.34 o 
  -9  -3   3        1.73        1.05      0.97 o 
  -8  -3   3        0.71        0.06      0.62 o 
  -7  -3   3       55.52       55.16      2.27 o 
  -6  -3   3        2.46        4.16      0.75 o 
  -5  -3   3       17.43       20.04      1.23 o 
  -4  -3   3        5.95        6.96      0.91 o 
  -3  -3   3        9.22        8.59      0.74 o 
  -2  -3   3        8.40        7.39      0.69 o 
  -1  -3   3       12.41       12.81      0.64 o 
   0  -3   3       58.56       58.70      1.25 o 
   1  -3   3       42.36       38.45      0.98 o 
   2  -3   3      324.82      293.16      3.75 o 
   3  -3   3        0.31        0.13      0.17 o 
   4  -3   3      126.18      114.94      2.84 o 
   5  -3   3       40.81       38.57      2.57 o 
   6  -3   3       39.31       36.01      1.78 o 
   7  -3   3        6.44        2.71      0.83 o 
   8  -3   3      134.47      141.00      4.22 o 
   9  -3   3        0.00        0.40      0.86 o 
  10  -3   3        8.39        7.05      1.45 o 
  11  -3   3        0.60        2.53      1.14 o 
 -10  -2   3        5.86        6.59      2.12 o 
  -9  -2   3        3.03        3.97      1.34 o 
  -8  -2   3      121.17      112.38      3.05 o 
  -7  -2   3        1.82        1.19      0.58 o 
  -6  -2   3        0.03        0.97      0.45 o 
  -5  -2   3        1.12        1.52      0.43 o 
  -4  -2   3       31.71       27.48      1.11 o 
  -3  -2   3        0.78        0.83      0.30 o 
  -2  -2   3     1079.81     1106.83     12.16 o 
  -1  -2   3      691.34      709.18      7.93 o 
   0  -2   3       98.59      112.92      2.03 o 
   1  -2   3      863.98      880.93      9.53 o 
   2  -2   3        4.79        5.88      1.36 o 
   3  -2   3      533.52      535.88      8.09 o 
   4  -2   3        1.27        1.03      0.84 o 
   5  -2   3      743.54      776.38     11.92 o 
   6  -2   3       18.75       16.83      1.34 o 
   7  -2   3       26.53       22.24      3.07 o 
   8  -2   3       12.62       14.33      3.57 o 
   9  -2   3      225.27      253.14     13.40 o 
  10  -2   3        5.61        5.52      1.30 o 
  11  -2   3        3.89        6.46      1.90 o 
 -11  -1   3        6.21        7.93      2.12 o 
 -10  -1   3        4.08        3.91      1.14 o 
  -9  -1   3       46.67       44.76      2.53 o 
  -8  -1   3        2.80        2.78      0.70 o 
  -7  -1   3        0.44        0.57      0.55 o 
  -6  -1   3       10.66        8.89      0.82 o 
  -5  -1   3      116.39      101.67      2.26 o 
  -4  -1   3       65.19       60.93      2.57 o 
  -3  -1   3       21.27       19.78      0.75 o 
  -2  -1   3        4.85        5.29      0.38 o 
  -1  -1   3      743.71      736.46      9.87 o 
   0  -1   3     2154.45     2153.27     26.88 o 
   1  -1   3       30.00       32.04      0.72 o 
   2  -1   3     1077.04     1076.34     11.56 o 
   3  -1   3        0.10        0.49      0.28 o 
   4  -1   3       68.37       63.78      1.42 o 
   5  -1   3       25.48       21.65      0.85 o 
   6  -1   3        0.80        0.98      0.59 o 
   7  -1   3       11.57       12.37      1.38 o 
   8  -1   3       94.31      102.52      5.42 o 
   9  -1   3        0.35       -0.50      0.79 o 
  10  -1   3        8.63        5.07      1.62 o 
  11  -1   3        5.80        6.52      1.48 o 
 -11   0   3        0.12        0.67      1.45 o 
 -10   0   3       11.09       10.54      1.90 o 
  -9   0   3        0.94        0.62      1.06 o 
  -8   0   3       63.90       53.99      1.95 o 
  -7   0   3        0.44        0.49      0.44 o 
  -6   0   3      298.88      347.52      5.17 o 
  -5   0   3        2.02        2.75      0.47 o 
  -4   0   3      119.02      122.25      2.21 o 
  -3   0   3        0.76        1.37      0.27 o 
  -2   0   3        2.19        3.43      0.31 o 
  -1   0   3        0.39        0.56      0.19 o 
   0   0   3     1674.45     1773.70     30.94 o 
   1   0   3      426.67      434.37      4.99 o 
   2   0   3      944.64      957.46     10.46 o 
   3   0   3      152.68      169.72      2.58 o 
   4   0   3       80.51       75.94      1.68 o 
   5   0   3       66.93       61.75      1.59 o 
   6   0   3        4.04        4.46      0.68 o 
   7   0   3       91.57       88.93      3.24 o 
   8   0   3        2.83        4.26      1.14 o 
   9   0   3        6.78        6.66      1.79 o 
  10   0   3        1.61        1.41      1.34 o 
  11   0   3      126.39      155.46      5.64 o 
 -11   1   3        0.17       -0.45      1.12 o 
 -10   1   3        1.39        2.01      1.45 o 
  -9   1   3        7.81        7.97      1.34 o 
  -8   1   3        5.22        4.97      0.77 o 
  -7   1   3        8.57        8.10      1.17 o 
  -6   1   3        0.81        0.62      0.41 o 
  -5   1   3      327.46      336.02      6.75 o 
  -4   1   3       34.51       31.34      1.00 o 
  -3   1   3      249.45      242.11      3.25 o 
  -2   1   3      199.45      180.88      4.60 o 
  -1   1   3      101.90      103.87      1.51 o 
   0   1   3     1792.62     1716.58     22.12 o 
   1   1   3       43.72       37.58      0.94 o 
   2   1   3      132.76      127.78      2.18 o 
   3   1   3        9.51        9.37      0.65 o 
   4   1   3      457.71      467.51      6.86 o 
   5   1   3        6.86        8.66      1.12 o 
   6   1   3        1.62        1.37      0.53 o 
   7   1   3       13.95       12.10      1.84 o 
   8   1   3      349.33      374.02      8.21 o 
   9   1   3        0.11       -1.05      0.70 o 
  10   1   3        0.54        2.18      1.18 o 
 -11   2   3        0.33       -1.01      1.23 o 
 -10   2   3       33.17       35.18      3.57 o 
  -9   2   3        6.00        4.80      1.68 o 
  -8   2   3        2.81        4.13      1.23 o 
  -7   2   3       25.07       24.21      1.20 o 
  -6   2   3        1.59        1.36      0.43 o 
  -5   2   3       18.89       27.14      1.03 o 
  -4   2   3       19.27       19.82      0.77 o 
  -3   2   3       99.62       90.67      1.57 o 
  -2   2   3     1621.43     1675.81     21.96 o 
  -1   2   3      371.96      394.89      5.96 o 
   0   2   3      182.55      191.90      3.63 o 
   1   2   3     1108.00     1137.68     12.54 o 
   2   2   3        6.01        5.41      0.53 o 
   3   2   3        0.08        0.34      0.32 o 
   4   2   3        0.95        0.52      0.46 o 
   5   2   3       24.45       20.03      1.25 o 
   6   2   3        1.57        2.15      0.61 o 
   7   2   3       87.15       85.50      6.76 o 
   8   2   3       11.42       12.54      2.62 o 
   9   2   3       52.09       51.84      3.04 o 
  10   2   3        0.22       -0.11      1.03 o 
 -11   3   3        0.56       -0.34      1.23 o 
 -10   3   3        6.50        6.70      2.01 o 
  -9   3   3       65.75       67.35      4.36 o 
  -8   3   3        4.94        6.81      1.79 o 
  -7   3   3       38.12       44.24      2.87 o 
  -6   3   3        2.40        1.98      0.45 o 
  -5   3   3       27.73       26.47      1.11 o 
  -4   3   3      134.37      125.23      3.52 o 
  -3   3   3        4.64        5.07      0.62 o 
  -2   3   3        4.77        2.86      0.51 o 
  -1   3   3      570.54      590.50      6.95 o 
   0   3   3       27.24       25.81      0.90 o 
   1   3   3        8.87       10.59      0.70 o 
   2   3   3       23.73       27.37      1.29 o 
   3   3   3       87.08       74.12      1.97 o 
   4   3   3       45.99       38.83      1.50 o 
   5   3   3       34.26       29.79      1.45 o 
   6   3   3       10.46        8.84      1.02 o 
   7   3   3        4.80        4.57      0.97 o 
   8   3   3       43.14       40.54      2.72 o 
   9   3   3        0.67        0.39      1.73 o 
 -11   4   3        0.48        2.35      1.68 o 
 -10   4   3       17.45       13.40      2.68 o 
  -9   4   3        0.12       -0.56      1.01 o 
  -8   4   3       22.42       14.30      2.35 o 
  -7   4   3        5.28        4.16      0.83 o 
  -6   4   3        5.98        7.15      0.91 o 
  -5   4   3       18.00       17.33      0.85 o 
  -4   4   3      881.80      935.77     18.74 o 
  -3   4   3       58.59       53.38      1.20 o 
  -2   4   3        1.25        3.06      0.46 o 
  -1   4   3       10.77       11.09      0.93 o 
   0   4   3      158.22      150.44      2.70 o 
   1   4   3        3.25        3.14      0.51 o 
   2   4   3        4.06        3.07      0.53 o 
   3   4   3        7.33        6.51      0.77 o 
   4   4   3       11.43       12.20      1.51 o 
   5   4   3       21.48       20.07      1.42 o 
   6   4   3        3.40        4.36      1.13 o 
   7   4   3       11.34       13.76      1.40 o 
   8   4   3       10.53        9.87      1.57 o 
   9   4   3        3.36        2.20      1.18 o 
 -11   5   3        0.03       -0.11      1.45 o 
 -10   5   3        0.28        1.68      1.56 o 
  -9   5   3      115.74      115.05      6.14 o 
  -8   5   3        2.29        1.01      1.34 o 
  -7   5   3      183.73      208.53      7.71 o 
  -6   5   3       14.11       16.34      1.32 o 
  -5   5   3        0.80        1.29      0.89 o 
  -4   5   3       29.53       29.60      1.53 o 
  -3   5   3        9.10        7.53      0.54 o 
  -2   5   3        2.06        2.41      0.42 o 
  -1   5   3       38.84       35.02      1.24 o 
   0   5   3        0.57        0.40      0.27 o 
   1   5   3        0.02       -0.09      0.27 o 
   2   5   3        0.08        0.26      0.41 o 
   3   5   3        0.06       -0.53      0.38 o 
   4   5   3      163.94      159.52      3.67 o 
   5   5   3       33.44       32.71      1.85 o 
   6   5   3       78.79       80.07      3.19 o 
   7   5   3        3.53        3.67      0.87 o 
   8   5   3        5.88        7.81      1.54 o 
 -11   6   3        1.35       -0.45      1.45 o 
 -10   6   3       19.11       12.17      2.79 o 
  -9   6   3        1.09        0.78      1.45 o 
  -8   6   3        0.31        0.78      1.34 o 
  -7   6   3        4.67        3.35      1.45 o 
  -6   6   3        1.53        0.89      0.70 o 
  -5   6   3       14.60       13.29      1.29 o 
  -4   6   3        0.14        0.45      0.55 o 
  -3   6   3       20.71       15.75      3.18 o 
  -2   6   3        4.42        4.87      0.62 o 
  -1   6   3        1.64        3.88      1.40 o 
   0   6   3       22.74       25.26      1.31 o 
   1   6   3       22.77       19.18      1.41 o 
   2   6   3       27.58       27.64      1.47 o 
   3   6   3       39.42       37.24      2.54 o 
   4   6   3        8.40        9.57      1.17 o 
   5   6   3        9.83        8.69      1.16 o 
   6   6   3        5.62        4.63      0.92 o 
   7   6   3        0.01        0.93      0.75 o 
 -10   7   3        1.61        1.12      1.79 o 
  -9   7   3       13.19       10.39      2.68 o 
  -8   7   3        0.44        1.12      1.56 o 
  -7   7   3        2.86        1.90      1.45 o 
  -6   7   3        7.89        8.71      1.23 o 
  -5   7   3       54.37       54.60      2.43 o 
  -4   7   3        8.56        7.66      1.18 o 
  -3   7   3        1.98        3.20      0.86 o 
  -2   7   3        1.14       -0.06      0.78 o 
  -1   7   3        1.42        0.80      0.81 o 
   0   7   3        7.70        8.93      0.96 o 
   1   7   3       12.78       11.24      1.33 o 
   2   7   3       20.18       20.83      1.47 o 
   3   7   3        6.44        6.32      1.04 o 
   4   7   3       97.10       92.06      3.05 o 
   5   7   3        0.30        0.83      0.73 o 
   6   7   3        7.09       10.33      1.35 o 
 -10   8   3       10.27       10.39      2.90 o 
  -9   8   3        4.41        4.24      2.01 o 
  -8   8   3       18.26       18.88      3.13 o 
  -7   8   3        2.70        1.90      1.34 o 
  -6   8   3        2.09        4.80      1.05 o 
  -5   8   3        3.44        2.93      0.89 o 
  -4   8   3        0.06        0.89      1.01 o 
  -3   8   3        0.25        2.35      1.12 o 
  -2   8   3       30.96       41.11      2.46 o 
  -1   8   3       32.86       30.66      2.17 o 
   0   8   3        1.23        1.82      0.95 o 
   1   8   3        6.23        6.16      1.29 o 
   2   8   3        4.12        3.77      0.88 o 
   3   8   3       68.09       74.73      2.81 o 
   4   8   3        8.62       10.37      1.33 o 
   5   8   3        1.70        3.18      1.10 o 
  -9   9   3        1.11        1.23      1.68 o 
  -8   9   3        0.00        0.89      1.34 o 
  -7   9   3        8.93        5.36      1.90 o 
  -6   9   3        0.03        0.34      1.23 o 
  -5   9   3       18.21       23.89      2.79 o 
  -4   9   3       12.51       12.52      1.61 o 
  -3   9   3        9.28        8.60      1.42 o 
  -2   9   3        0.81        0.53      0.75 o 
  -1   9   3        1.02        0.32      1.84 o 
   0   9   3        6.73        9.21      2.12 o 
   1   9   3        2.87        2.50      0.94 o 
   2   9   3        0.44        0.40      1.01 o 
   3   9   3        2.96        2.83      0.90 o 
   4   9   3        0.25       -0.08      0.70 o 
  -8  10   3        4.38        5.14      2.12 o 
  -7  10   3        0.23        0.00      1.45 o 
  -6  10   3        6.57        4.13      1.90 o 
  -5  10   3        0.20        0.14      0.83 o 
  -4  10   3        0.34       -0.11      0.75 o 
  -3  10   3        0.05        1.23      0.86 o 
  -2  10   3        0.03        0.04      1.23 o 
  -1  10   3        0.09        1.23      0.91 o 
   0  10   3        3.20        3.06      1.06 o 
   1  10   3        7.40        7.87      1.62 o 
   2  10   3        1.46        1.64      1.06 o 
  -5  11   3        0.37        2.35      1.45 o 
  -4  11   3        0.13        1.17      0.91 o 
  -3  11   3        0.17        1.47      0.98 o 
  -2  11   3        0.16       -0.13      1.34 o 
  -1  11   3        0.04        0.99      1.40 o 
  -1 -11   4        0.02        0.02      1.01 o 
   0 -11   4        1.60        3.52      1.11 o 
   1 -11   4        0.33        0.77      0.83 o 
   2 -11   4        5.74        4.93      1.10 o 
   6 -11   4        6.27        6.81      2.23 o 
   7 -11   4        0.35       -1.45      1.34 o 
  -3 -10   4        1.81        2.61      1.06 o 
  -2 -10   4        0.38        0.78      0.87 o 
  -1 -10   4        1.76        0.45      0.79 o 
   0 -10   4        1.52        1.99      0.89 o 
   1 -10   4        0.81        0.11      0.71 o 
   2 -10   4        4.11        2.91      0.91 o 
   3 -10   4       14.13       14.19      2.35 o 
   4 -10   4        6.51        6.25      1.79 o 
   5 -10   4       20.01       15.53      2.46 o 
   6 -10   4        0.58        0.78      1.12 o 
   7 -10   4       25.28       25.47      3.35 o 
   8 -10   4        1.95        3.46      1.79 o 
  -4  -9   4        1.86        4.39      1.22 o 
  -3  -9   4       11.63       13.74      1.82 o 
  -2  -9   4        0.95        0.46      0.95 o 
  -1  -9   4       24.61       26.91      2.17 o 
   0  -9   4       67.68       67.52      3.74 o 
   1  -9   4        1.29        2.29      0.79 o 
   2  -9   4        4.94        4.98      0.98 o 
   3  -9   4        2.28        2.26      0.66 o 
   4  -9   4        2.41        1.09      0.75 o 
   5  -9   4        0.05        1.68      0.79 o 
   6  -9   4       15.50       11.62      2.23 o 
   7  -9   4        5.49        8.49      2.01 o 
   8  -9   4        4.82        4.69      1.79 o 
   9  -9   4        0.02       -0.11      1.23 o 
  -6  -8   4       18.37       14.14      2.00 o 
  -5  -8   4        1.10        1.06      0.95 o 
  -4  -8   4       11.38       10.92      2.18 o 
  -3  -8   4       10.76       11.63      3.24 o 
  -2  -8   4        1.53        0.09      0.64 o 
  -1  -8   4        5.29        3.35      0.95 o 
   0  -8   4        1.34        1.23      0.71 o 
   1  -8   4        5.81        4.98      0.75 o 
   2  -8   4        1.32        1.64      0.56 o 
   3  -8   4        6.03        7.26      1.56 o 
   4  -8   4       10.32       11.29      1.26 o 
   5  -8   4        0.84        0.74      1.17 o 
   6  -8   4        0.31        0.45      0.71 o 
   7  -8   4        8.75        7.80      2.01 o 
   8  -8   4        1.33        1.01      1.12 o 
   9  -8   4        0.05       -0.45      1.23 o 
  10  -8   4        0.01        1.56      1.79 o 
  -7  -7   4        5.30        5.13      1.30 o 
  -6  -7   4        0.38       -0.35      0.78 o 
  -5  -7   4       38.52       36.81      2.61 o 
  -4  -7   4       21.18       16.77      1.82 o 
  -3  -7   4        0.34        0.47      0.70 o 
  -2  -7   4       29.86       35.14      4.91 o 
  -1  -7   4        1.37        2.49      0.83 o 
   0  -7   4       12.46       13.22      1.00 o 
   1  -7   4       15.39       12.10      0.91 o 
   2  -7   4        0.21       -0.51      0.34 o 
   3  -7   4        0.44        1.28      0.54 o 
   4  -7   4       33.44       27.41      3.41 o 
   5  -7   4        0.55        1.01      0.62 o 
   6  -7   4       45.81       46.16      2.25 o 
   7  -7   4        2.87        3.57      1.56 o 
   8  -7   4       19.13       21.51      1.89 o 
   9  -7   4        0.00       -0.78      1.23 o 
  10  -7   4       55.37       52.72      4.47 o 
  -8  -6   4        2.87        1.73      1.06 o 
  -7  -6   4        7.38        7.84      2.68 o 
  -6  -6   4        2.65        2.84      1.06 o 
  -5  -6   4        0.01        0.10      0.59 o 
  -4  -6   4        2.84        1.31      0.62 o 
  -3  -6   4       16.54       11.29      2.18 o 
  -2  -6   4       48.79       45.39      1.64 o 
  -1  -6   4       52.13       56.46      1.74 o 
   0  -6   4        0.60        1.08      0.43 o 
   1  -6   4        3.69        4.68      1.24 o 
   2  -6   4       11.36       11.08      0.95 o 
   3  -6   4      106.56      112.50      2.39 o 
   4  -6   4        0.18        0.27      0.33 o 
   5  -6   4       72.04       72.68      5.14 o 
   6  -6   4       12.65       13.55      1.34 o 
   7  -6   4        0.02       -0.88      0.67 o 
   8  -6   4        0.00        0.24      0.73 o 
   9  -6   4       43.43       44.82      2.64 o 
  10  -6   4        0.15       -0.56      1.23 o 
  11  -6   4       27.84       18.88      3.24 o 
  -8  -5   4        0.00       -0.30      0.86 o 
  -7  -5   4       35.61       36.06      3.35 o 
  -6  -5   4        9.56       11.10      1.49 o 
  -5  -5   4       34.54       36.43      2.17 o 
  -4  -5   4        0.88        0.51      0.51 o 
  -3  -5   4       14.08       14.84      1.26 o 
  -2  -5   4       19.58       18.64      1.82 o 
  -1  -5   4       21.42       20.16      1.09 o 
   0  -5   4      202.72      213.92      3.49 o 
   1  -5   4      139.03      130.56      2.44 o 
   2  -5   4      281.38      311.26      7.12 o 
   3  -5   4       49.61       46.97      1.33 o 
   4  -5   4       72.06       74.68      2.83 o 
   5  -5   4        0.16        0.00      0.47 o 
   6  -5   4      209.56      229.85      5.21 o 
   7  -5   4        6.27        6.23      1.06 o 
   8  -5   4       14.76       14.74      1.61 o 
   9  -5   4        1.70        0.95      0.98 o 
  10  -5   4      101.67      124.85      6.65 o 
  11  -5   4        1.88        3.57      1.90 o 
  -9  -4   4        1.86        2.31      1.05 o 
  -8  -4   4       23.10       24.35      2.11 o 
  -7  -4   4        8.56        9.31      1.42 o 
  -6  -4   4       24.30       26.99      1.97 o 
  -5  -4   4        1.21        1.31      0.51 o 
  -4  -4   4        0.37        0.15      0.39 o 
  -3  -4   4        0.85        0.77      0.36 o 
  -2  -4   4        0.98        1.76      0.38 o 
  -1  -4   4       10.57        7.96      0.57 o 
   0  -4   4        3.72        3.76      0.65 o 
   1  -4   4      150.67      161.51      2.61 o 
   2  -4   4       32.08       26.38      0.97 o 
   3  -4   4        2.46        2.25      0.34 o 
   4  -4   4        3.79        3.70      0.50 o 
   5  -4   4       12.33       10.16      1.06 o 
   6  -4   4        1.55        2.21      0.67 o 
   7  -4   4      101.94      103.29      5.08 o 
   8  -4   4       19.08       18.05      2.23 o 
   9  -4   4      238.86      263.37      6.54 o 
  10  -4   4        0.59        0.69      0.91 o 
  11  -4   4        6.50        6.41      1.90 o 
 -10  -3   4        0.36        2.23      1.68 o 
  -9  -3   4       14.90       16.71      1.88 o 
  -8  -3   4        0.08        0.80      0.86 o 
  -7  -3   4       18.23       18.52      1.34 o 
  -6  -3   4        0.01       -0.02      0.43 o 
  -5  -3   4       66.10       71.52      3.30 o 
  -4  -3   4       85.88       82.03      2.04 o 
  -3  -3   4       66.81       61.22      1.79 o 
  -2  -3   4        0.86        0.62      0.26 o 
  -1  -3   4        0.17        0.38      0.23 o 
   0  -3   4      125.87      132.62      2.08 o 
   1  -3   4       29.83       23.99      0.78 o 
   2  -3   4        0.19        0.11      0.21 o 
   3  -3   4        0.70        0.87      0.19 o 
   4  -3   4      142.90      153.49      4.47 o 
   5  -3   4       17.00       13.32      1.23 o 
   6  -3   4       48.53       56.15      3.24 o 
   7  -3   4        1.78        2.63      1.01 o 
   8  -3   4        0.02       -0.45      0.67 o 
   9  -3   4       19.04       17.36      1.90 o 
  10  -3   4        5.68        6.76      1.45 o 
  11  -3   4        0.38        1.25      1.06 o 
 -10  -2   4       21.05       13.29      2.57 o 
  -9  -2   4        0.01       -0.84      0.56 o 
  -8  -2   4       14.85       16.73      1.33 o 
  -7  -2   4        2.95        1.51      0.57 o 
  -6  -2   4        0.77        0.62      0.44 o 
  -5  -2   4        5.93        6.55      0.73 o 
  -4  -2   4       60.11       58.49      1.56 o 
  -3  -2   4        3.06        3.38      0.46 o 
  -2  -2   4        0.03        0.06      0.16 o 
  -1  -2   4      242.80      272.30      5.53 o 
   0  -2   4      581.55      574.81      8.82 o 
   1  -2   4      731.57      800.14      8.78 o 
   2  -2   4      216.20      209.01      2.81 o 
   3  -2   4       28.99       27.85      1.51 o 
   4  -2   4       39.16       32.80      2.68 o 
   5  -2   4      160.18      173.15      7.93 o 
   6  -2   4        8.15        7.22      1.02 o 
   7  -2   4      751.72      828.60     13.54 o 
   8  -2   4        4.40        5.64      1.22 o 
   9  -2   4      438.31      501.14     10.14 o 
  10  -2   4        5.41        4.13      1.21 o 
  11  -2   4        3.92        4.19      1.42 o 
 -10  -1   4        0.67        0.67      1.23 o 
  -9  -1   4       13.77       12.66      1.25 o 
  -8  -1   4        0.03        0.30      0.53 o 
  -7  -1   4        1.82        2.33      0.62 o 
  -6  -1   4        3.86        4.82      0.93 o 
  -5  -1   4        9.37        6.79      0.69 o 
  -4  -1   4        5.22        3.41      0.67 o 
  -3  -1   4       38.03       45.44      1.15 o 
  -2  -1   4      646.66      673.33      7.65 o 
  -1  -1   4      257.71      250.95      4.03 o 
   0  -1   4      627.50      595.99      6.66 o 
   1  -1   4        0.46        0.61      0.21 o 
   2  -1   4       67.89       59.69      1.72 o 
   3  -1   4       75.10       77.34      1.67 o 
   4  -1   4      424.71      431.60      6.50 o 
   5  -1   4        1.86        1.36      0.42 o 
   6  -1   4        1.43        0.03      0.51 o 
   7  -1   4       16.30       13.86      1.50 o 
   8  -1   4       64.83       73.42      3.16 o 
   9  -1   4        1.19        0.45      0.87 o 
  10  -1   4       48.31       52.86      5.86 o 
  11  -1   4       23.62       26.38      4.86 o 
 -11   0   4        0.06       -0.11      1.34 o 
 -10   0   4       50.27       51.48      2.80 o 
  -9   0   4        1.46        0.61      0.79 o 
  -8   0   4        0.09       -0.49      0.43 o 
  -7   0   4        0.69        0.71      0.45 o 
  -6   0   4       65.53       65.12      2.68 o 
  -5   0   4        5.74        4.47      0.56 o 
  -4   0   4      154.18      151.30      2.91 o 
  -3   0   4      272.99      263.52      6.47 o 
  -2   0   4      503.80      519.80      6.02 o 
  -1   0   4       17.37       18.31      0.84 o 
   0   0   4      153.22      126.24      1.85 o 
   1   0   4      444.43      437.41      5.15 o 
   2   0   4       11.39       11.54      0.54 o 
   3   0   4      517.73      546.44      6.67 o 
   4   0   4        4.22        3.78      0.76 o 
   5   0   4      196.54      177.98      3.12 o 
   6   0   4       31.85       32.60      1.85 o 
   7   0   4      910.42      981.48     15.75 o 
   8   0   4       74.75       76.47      3.31 o 
   9   0   4        3.42        6.69      1.38 o 
  10   0   4        8.17       11.29      3.02 o 
 -11   1   4        4.74        3.13      1.56 o 
 -10   1   4        1.45        3.46      1.56 o 
  -9   1   4        0.06       -0.35      0.70 o 
  -8   1   4        3.23        1.86      0.68 o 
  -7   1   4       94.85       96.79      2.83 o 
  -6   1   4       24.62       21.18      1.25 o 
  -5   1   4        9.89        7.11      0.64 o 
  -4   1   4       13.83       12.35      0.96 o 
  -3   1   4      188.29      176.80      2.56 o 
  -2   1   4       71.99       61.40      1.77 o 
  -1   1   4        7.00        4.55      0.34 o 
   0   1   4      272.58      244.76      3.21 o 
   1   1   4        0.00       -0.22      0.16 o 
   2   1   4     1054.73     1141.88     12.68 o 
   3   1   4       24.11       20.06      0.90 o 
   4   1   4       24.90       22.34      1.03 o 
   5   1   4        4.34        4.85      0.64 o 
   6   1   4      700.69      730.37      9.52 o 
   7   1   4        7.37        6.83      1.34 o 
   8   1   4      158.21      170.03      5.75 o 
   9   1   4       37.10       42.93      2.88 o 
  10   1   4       26.45       26.23      3.13 o 
 -11   2   4        0.24        1.68      1.34 o 
 -10   2   4       10.02        6.59      1.90 o 
  -9   2   4        2.27        3.80      1.56 o 
  -8   2   4        5.94        6.23      1.05 o 
  -7   2   4        1.95        1.76      0.53 o 
  -6   2   4        0.03        0.07      0.34 o 
  -5   2   4      110.26      109.57      3.13 o 
  -4   2   4       21.87       15.81      0.72 o 
  -3   2   4       11.27       14.13      0.95 o 
  -2   2   4      102.00      109.37      2.49 o 
  -1   2   4      221.11      190.14      2.61 o 
   0   2   4      653.82      662.93      7.68 o 
   1   2   4      286.17      261.42      3.75 o 
   2   2   4       87.01       88.19      4.93 o 
   3   2   4       14.25       15.73      0.91 o 
   4   2   4        0.65        0.66      0.38 o 
   5   2   4        7.18        8.06      1.02 o 
   6   2   4        2.20        2.17      0.95 o 
   7   2   4       44.93       47.34      3.52 o 
   8   2   4       34.92       35.31      3.85 o 
   9   2   4      344.01      419.70      9.60 o 
  10   2   4       12.24       15.21      3.80 o 
 -11   3   4        4.94        4.47      1.79 o 
 -10   3   4        0.89        1.68      1.34 o 
  -9   3   4        1.35        1.01      1.23 o 
  -8   3   4        1.38        0.22      1.01 o 
  -7   3   4        8.03        8.39      1.07 o 
  -6   3   4        0.14        0.05      0.45 o 
  -5   3   4       12.23       10.74      0.67 o 
  -4   3   4        2.08        1.34      0.78 o 
  -3   3   4       17.63       16.36      1.10 o 
  -2   3   4       16.54       13.66      0.98 o 
  -1   3   4        1.73        1.53      0.27 o 
   0   3   4        0.72        0.67      0.30 o 
   1   3   4        7.48        3.74      0.51 o 
   2   3   4      505.41      550.44      7.22 o 
   3   3   4       22.36       18.49      1.07 o 
   4   3   4        0.63        1.23      0.47 o 
   5   3   4       45.20       40.84      1.71 o 
   6   3   4     2454.25     2778.62     30.96 o 
   7   3   4        8.49        7.07      1.42 o 
   8   3   4        4.40        1.79      1.03 o 
   9   3   4        1.02        0.61      0.95 o 
 -11   4   4        1.46        0.22      1.45 o 
 -10   4   4        0.10        3.91      1.79 o 
  -9   4   4        5.69        7.04      1.90 o 
  -8   4   4        8.75        8.15      2.01 o 
  -7   4   4        0.31        0.42      0.62 o 
  -6   4   4       17.11       12.58      1.18 o 
  -5   4   4        2.81        2.93      1.12 o 
  -4   4   4      611.85      644.73     10.08 o 
  -3   4   4       20.53       22.16      1.29 o 
  -2   4   4       20.57       22.75      0.80 o 
  -1   4   4      566.49      581.73      7.25 o 
   0   4   4       86.31       80.41      1.89 o 
   1   4   4      181.76      186.64      3.33 o 
   2   4   4        2.58        2.95      0.56 o 
   3   4   4      478.19      483.76      7.04 o 
   4   4   4       41.64       42.94      1.78 o 
   5   4   4       94.42       99.04      2.93 o 
   6   4   4        3.37        3.16      0.89 o 
   7   4   4       80.43       80.24      2.78 o 
   8   4   4        0.03        0.02      0.86 o 
 -11   5   4       16.60       11.73      2.68 o 
 -10   5   4        2.16        2.68      1.56 o 
  -9   5   4       20.57       18.32      2.79 o 
  -8   5   4        0.04        1.23      1.23 o 
  -7   5   4       59.48       63.73      6.14 o 
  -6   5   4        4.86        4.64      1.51 o 
  -5   5   4        3.61        2.50      0.72 o 
  -4   5   4       50.35       68.16      2.43 o 
  -3   5   4        0.23        0.42      0.84 o 
  -2   5   4        4.59        2.77      0.44 o 
  -1   5   4       30.17       28.62      1.11 o 
   0   5   4        0.46        0.62      0.59 o 
   1   5   4        8.20        7.07      0.79 o 
   2   5   4      290.61      282.03      4.87 o 
   3   5   4       11.64       11.51      1.11 o 
   4   5   4        4.82        3.06      0.88 o 
   5   5   4       14.15       16.98      1.46 o 
   6   5   4      211.18      219.70      4.89 o 
   7   5   4        2.03        1.65      0.90 o 
   8   5   4        9.63       13.02      1.93 o 
 -11   6   4        0.00        1.45      1.68 o 
 -10   6   4        0.33       -0.22      1.34 o 
  -9   6   4        0.66        2.01      1.56 o 
  -8   6   4        0.00        0.78      1.23 o 
  -7   6   4        7.48        5.58      1.79 o 
  -6   6   4       68.22       72.56      2.76 o 
  -5   6   4        0.97        1.05      0.95 o 
  -4   6   4        0.01       -0.64      0.51 o 
  -3   6   4        0.18        0.43      0.54 o 
  -2   6   4       27.81       27.02      1.70 o 
  -1   6   4      161.43      165.72      3.27 o 
   0   6   4        0.25        0.15      0.38 o 
   1   6   4      139.31      139.05      3.23 o 
   2   6   4       22.57       23.52      1.48 o 
   3   6   4        1.16        2.03      0.75 o 
   4   6   4        2.16        1.18      0.69 o 
   5   6   4      123.21      131.17      3.67 o 
   6   6   4        0.07        0.17      0.79 o 
   7   6   4        0.40        0.23      0.68 o 
 -10   7   4        0.42       -2.01      1.34 o 
  -9   7   4       18.16       15.86      3.02 o 
  -8   7   4        0.00        1.45      1.56 o 
  -7   7   4        1.59        2.57      1.56 o 
  -6   7   4        0.16       -0.69      0.62 o 
  -5   7   4       15.60       15.30      1.56 o 
  -4   7   4        2.38        2.08      0.75 o 
  -3   7   4       13.09       10.37      1.34 o 
  -2   7   4      123.70      132.08      4.75 o 
  -1   7   4        0.21       -0.26      0.59 o 
   0   7   4       11.99       11.22      1.07 o 
   1   7   4        9.63        8.49      1.40 o 
   2   7   4      101.89       99.19      2.95 o 
   3   7   4       33.41       41.70      2.80 o 
   4   7   4       80.07       78.54      2.83 o 
   5   7   4       13.34       14.41      1.53 o 
   6   7   4       13.06       16.22      2.23 o 
  -9   8   4        0.43        2.35      1.68 o 
  -8   8   4        3.50        2.57      1.79 o 
  -7   8   4        0.05       -0.22      1.34 o 
  -6   8   4        0.68        2.21      0.86 o 
  -5   8   4       21.26       22.57      2.35 o 
  -4   8   4        0.22        0.28      0.71 o 
  -3   8   4        7.20        6.73      1.26 o 
  -2   8   4       11.20        9.89      1.46 o 
  -1   8   4      102.56      108.91      3.90 o 
   0   8   4        0.84        0.99      0.83 o 
   1   8   4       11.50       14.49      1.73 o 
   2   8   4       15.42       19.38      1.59 o 
   3   8   4       39.55       40.81      2.27 o 
   4   8   4        4.27        7.09      1.20 o 
   5   8   4       65.31       70.59      2.94 o 
  -9   9   4        0.04        0.34      1.45 o 
  -8   9   4        3.03        2.46      1.79 o 
  -7   9   4       21.63       22.79      3.46 o 
  -6   9   4        6.17        7.37      2.12 o 
  -5   9   4        5.35        7.20      1.37 o 
  -4   9   4        7.54        8.49      2.01 o 
  -3   9   4        3.83        3.02      1.95 o 
  -2   9   4        2.59        2.12      0.95 o 
  -1   9   4        0.25       -0.49      0.62 o 
   0   9   4        0.00        0.27      0.75 o 
   1   9   4       12.11       12.79      1.78 o 
   2   9   4       15.84       13.93      1.96 o 
   3   9   4        1.83        2.95      1.34 o 
  -7  10   4        0.01        2.46      1.68 o 
  -6  10   4        0.28        3.13      1.90 o 
  -5  10   4        8.86        6.32      1.37 o 
  -4  10   4        0.11       -0.01      0.78 o 
  -3  10   4        1.70        1.25      1.12 o 
  -2  10   4        0.00        2.05      1.02 o 
  -1  10   4        0.04       -0.52      0.83 o 
   0  10   4        0.14        0.67      0.79 o 
   1  10   4       56.25       71.15      3.71 o 
  -4  11   4        0.01        0.18      0.91 o 
  -3  11   4        0.04        2.40      1.06 o 
  -2  11   4       31.90       36.45      4.97 o 
  -1 -11   5        0.12       -0.82      0.78 o 
   0 -11   5        0.17        1.05      0.86 o 
   1 -11   5        0.46       -1.07      0.71 o 
   2 -11   5        2.12        2.50      1.06 o 
  -3 -10   5        0.45        0.87      0.95 o 
  -2 -10   5        0.08       -1.11      0.78 o 
  -1 -10   5        7.10        7.51      2.57 o 
   0 -10   5        5.85        7.13      1.32 o 
   1 -10   5        0.14        0.09      0.84 o 
   2 -10   5        0.27        2.43      0.91 o 
   4 -10   5        0.28       -1.12      1.01 o 
   6 -10   5        2.98        2.35      1.45 o 
   7 -10   5       39.12       37.42      3.80 o 
   8 -10   5        1.96        4.36      1.79 o 
  -4  -9   5        3.36        4.73      1.22 o 
  -3  -9   5        0.49       -1.00      0.67 o 
  -2  -9   5        4.35        4.01      1.10 o 
  -1  -9   5       13.02       14.23      1.70 o 
   0  -9   5       52.36       50.80      3.63 o 
   1  -9   5        5.12        5.80      1.51 o 
   2  -9   5        2.47        3.51      0.91 o 
   4  -9   5       20.67       20.72      1.84 o 
   5  -9   5        1.08        0.54      1.17 o 
   6  -9   5       39.20       42.60      2.37 o 
   7  -9   5        0.19        0.22      1.01 o 
   8  -9   5        9.33        4.91      1.90 o 
   9  -9   5        1.74        4.47      1.90 o 
  -6  -8   5        0.08        0.78      1.56 o 
  -5  -8   5        0.01       -0.12      0.78 o 
  -4  -8   5        1.15        0.37      0.78 o 
  -3  -8   5       26.21       26.50      4.91 o 
  -2  -8   5        0.78        1.12      0.79 o 
  -1  -8   5        0.10       -0.06      0.63 o 
   0  -8   5        0.23       -0.28      0.73 o 
   1  -8   5        9.39        9.22      1.26 o 
   2  -8   5       34.45       35.91      1.57 o 
   3  -8   5      143.16      145.24      3.22 o 
   4  -8   5        0.01        0.12      0.73 o 
   5  -8   5       90.71       95.21      3.28 o 
   6  -8   5        0.43       -0.11      0.63 o 
   7  -8   5        0.52        0.58      0.67 o 
   8  -8   5       24.08       34.07      3.57 o 
   9  -8   5       89.83      100.30      5.92 o 
  10  -8   5        0.52        1.79      1.34 o 
  -7  -7   5        0.52        1.39      1.56 o 
  -6  -7   5        0.05       -0.56      1.06 o 
  -5  -7   5       17.62       16.70      1.93 o 
  -4  -7   5        4.33        2.86      1.23 o 
  -3  -7   5       20.14       17.26      1.78 o 
  -2  -7   5       13.41       12.15      2.07 o 
  -1  -7   5       24.89       23.32      1.81 o 
   0  -7   5       13.16       13.77      1.40 o 
   1  -7   5        2.83        2.64      0.56 o 
   2  -7   5        3.13        3.53      0.62 o 
   3  -7   5        0.28        0.18      0.40 o 
   4  -7   5       60.64       55.50      2.29 o 
   5  -7   5       21.33       25.33      2.01 o 
   6  -7   5      189.11      194.22      5.01 o 
   7  -7   5        0.25        0.36      0.67 o 
   8  -7   5       12.18        6.56      2.29 o 
   9  -7   5        0.16        0.44      0.89 o 
  10  -7   5        3.38        2.79      1.68 o 
  -8  -6   5       10.75       12.88      1.89 o 
  -7  -6   5        0.69        0.89      0.87 o 
  -6  -6   5        6.52        5.62      1.18 o 
  -5  -6   5        9.38       10.53      1.50 o 
  -4  -6   5       12.19       11.95      1.54 o 
  -3  -6   5       15.19       11.74      1.38 o 
  -2  -6   5        0.27       -0.19      0.43 o 
  -1  -6   5        0.01       -0.21      0.50 o 
   0  -6   5        1.78        1.73      0.44 o 
   1  -6   5      210.44      207.20      3.55 o 
   2  -6   5       28.62       27.20      1.15 o 
   3  -6   5        5.00        4.21      0.56 o 
   4  -6   5        6.55        7.02      0.95 o 
   5  -6   5        0.53       -0.52      0.89 o 
   6  -6   5        0.51        0.86      0.67 o 
   7  -6   5       32.63       35.71      2.17 o 
   8  -6   5        0.47        0.21      0.83 o 
   9  -6   5      268.04      290.12      8.49 o 
  10  -6   5        5.26        6.85      1.54 o 
  11  -6   5       16.33       14.86      3.02 o 
  -8  -5   5        0.19       -0.03      0.83 o 
  -7  -5   5        7.37        6.73      1.42 o 
  -6  -5   5        6.73        5.54      1.14 o 
  -5  -5   5        0.62        1.23      0.71 o 
  -4  -5   5       44.70       46.35      2.25 o 
  -3  -5   5        4.72        3.80      0.83 o 
  -2  -5   5       47.79       39.51      1.36 o 
  -1  -5   5       10.57       10.18      0.68 o 
   0  -5   5       83.47       84.75      1.89 o 
   1  -5   5        4.94        3.99      0.52 o 
   2  -5   5      688.32      742.24     10.73 o 
   3  -5   5        3.77        3.75      0.67 o 
   4  -5   5      205.41      226.98      4.82 o 
   5  -5   5        5.75        5.97      0.98 o 
   6  -5   5      224.66      240.37      5.41 o 
   7  -5   5        5.27        6.06      1.14 o 
   8  -5   5      105.29      117.59      3.98 o 
   9  -5   5        7.67        7.11      1.42 o 
  10  -5   5        1.16        1.15      1.06 o 
  11  -5   5        1.43        0.93      1.13 o 
  -9  -4   5        1.78        1.58      1.90 o 
  -8  -4   5        1.35        1.28      1.03 o 
  -7  -4   5        0.06       -0.23      1.90 o 
  -6  -4   5        2.54        1.84      0.79 o 
  -5  -4   5        5.35        4.58      0.98 o 
  -4  -4   5      107.83       90.04      3.85 o 
  -3  -4   5       55.73       51.62      1.53 o 
  -2  -4   5        2.70        1.72      0.38 o 
  -1  -4   5        9.82       11.71      0.62 o 
   0  -4   5       11.34        9.62      1.62 o 
   1  -4   5       61.14       58.58      1.51 o 
   2  -4   5        0.00       -0.08      0.23 o 
   3  -4   5      574.04      629.31      9.85 o 
   4  -4   5       22.68       19.55      1.30 o 
   5  -4   5      207.73      220.85      4.82 o 
   6  -4   5       23.45       24.95      1.70 o 
   7  -4   5       70.77       72.77      2.92 o 
   8  -4   5        1.24        0.67      0.79 o 
   9  -4   5      209.84      215.95      5.92 o 
  10  -4   5        0.67        0.47      1.40 o 
  11  -4   5        6.13        3.82      1.26 o 
 -10  -3   5        1.20        2.01      1.79 o 
  -9  -3   5       18.28       17.07      2.46 o 
  -8  -3   5        1.21        1.87      0.89 o 
  -7  -3   5       40.29       41.46      2.32 o 
  -6  -3   5       29.78       32.28      2.00 o 
  -5  -3   5       95.53       99.04      2.41 o 
  -4  -3   5        0.00       -0.03      0.30 o 
  -3  -3   5       71.91       64.39      1.54 o 
  -2  -3   5      574.73      620.21      7.43 o 
  -1  -3   5      114.79      123.34      2.88 o 
   0  -3   5        7.46       10.75      0.83 o 
   1  -3   5       50.94       54.70      1.23 o 
   2  -3   5      326.86      389.92      4.87 o 
   3  -3   5        0.01        0.40      0.33 o 
   4  -3   5     1449.69     1665.37     22.98 o 
   5  -3   5        2.04        1.31      0.59 o 
   6  -3   5       15.73       15.18      1.38 o 
   7  -3   5       13.28       10.42      1.45 o 
   8  -3   5      210.60      228.40      5.84 o 
   9  -3   5        9.93        7.97      1.42 o 
  10  -3   5        0.26        0.22      0.87 o 
  11  -3   5        3.49        4.93      1.68 o 
 -10  -2   5       11.99       12.84      2.57 o 
  -9  -2   5        0.96        3.28      1.17 o 
  -8  -2   5        6.62        7.20      1.22 o 
  -7  -2   5        0.03        0.03      0.49 o 
  -6  -2   5        2.36        2.55      0.82 o 
  -5  -2   5        3.18        2.56      0.51 o 
  -4  -2   5       10.45        9.10      0.70 o 
  -3  -2   5        0.16        0.37      0.33 o 
  -2  -2   5      105.05      108.76      1.84 o 
  -1  -2   5      593.17      649.23     18.54 o 
   0  -2   5        2.00        1.87      0.73 o 
   1  -2   5       59.25       53.21      1.12 o 
   2  -2   5        0.01       -0.07      0.17 o 
   3  -2   5       92.96       69.52      1.34 o 
   4  -2   5       27.38       28.35      1.46 o 
   5  -2   5      137.59      130.98      3.52 o 
   6  -2   5        0.45        0.45      0.56 o 
   7  -2   5      620.75      647.33     11.33 o 
   8  -2   5        6.33        4.80      1.06 o 
   9  -2   5      139.87      151.72      4.89 o 
  10  -2   5        0.77        0.59      1.01 o 
  11  -2   5        0.18        2.22      1.22 o 
 -10  -1   5        0.66        0.34      1.45 o 
  -9  -1   5        4.00        2.61      0.91 o 
  -8  -1   5        1.69        1.90      0.64 o 
  -7  -1   5       23.45       21.59      1.26 o 
  -6  -1   5        3.39        3.87      0.62 o 
  -5  -1   5        0.00       -0.46      0.31 o 
  -4  -1   5        2.98        3.76      0.48 o 
  -3  -1   5        4.65        6.20      0.54 o 
  -2  -1   5      171.86      190.73      2.72 o 
  -1  -1   5        4.96        4.85      0.67 o 
   0  -1   5      536.03      518.65      6.00 o 
   1  -1   5       20.79       20.60      0.83 o 
   2  -1   5      579.91      631.68      8.20 o 
   3  -1   5       13.97       13.75      0.66 o 
   4  -1   5     2754.48     3016.33     31.72 o 
   5  -1   5        2.95        3.07      0.46 o 
   6  -1   5       36.27       38.43      1.97 o 
   7  -1   5       40.98       37.42      2.68 o 
   8  -1   5       40.09       36.86      2.37 o 
   9  -1   5        0.10        0.73      0.87 o 
  10  -1   5        8.25        9.88      2.01 o 
  11  -1   5        0.40        0.34      1.05 o 
 -10   0   5        6.74        5.81      1.90 o 
  -9   0   5        3.50        5.21      0.90 o 
  -8   0   5        0.51        0.14      0.49 o 
  -7   0   5       31.60       33.61      1.44 o 
  -6   0   5       76.47       80.56      2.08 o 
  -5   0   5        5.11        5.36      0.62 o 
  -4   0   5       77.92       71.01      1.64 o 
  -3   0   5      526.99      550.94      6.62 o 
  -2   0   5      165.11      166.19      2.46 o 
  -1   0   5      304.27      279.99      8.10 o 
   0   0   5      366.75      374.41      4.58 o 
   1   0   5      766.27      729.28      8.31 o 
   2   0   5       28.84       29.00      0.92 o 
   3   0   5      818.50      968.91     11.05 o 
   4   0   5       63.80       60.08      1.56 o 
   5   0   5     1343.30     1449.15     16.39 o 
   6   0   5        5.48        3.51      0.83 o 
   7   0   5     1076.50     1199.53     18.71 o 
   8   0   5       14.79       11.11      1.54 o 
   9   0   5        5.45        5.03      1.30 o 
  10   0   5       36.17       39.70      2.96 o 
 -11   1   5        3.85        5.47      1.90 o 
 -10   1   5        0.87        0.45      1.23 o 
  -9   1   5        0.07        0.89      1.01 o 
  -8   1   5        0.00       -0.53      0.51 o 
  -7   1   5        4.07        4.14      0.64 o 
  -6   1   5        4.59        4.25      0.59 o 
  -5   1   5       88.57       84.63      1.92 o 
  -4   1   5      292.12      277.50      3.91 o 
  -3   1   5      146.65      137.96      2.22 o 
  -2   1   5      152.11      159.73      2.37 o 
  -1   1   5        9.07        8.87      0.93 o 
   0   1   5      380.00      389.15      4.85 o 
   1   1   5       32.79       26.22      1.21 o 
   2   1   5     2600.45     2772.40     29.23 o 
   3   1   5        0.01       -0.22      0.30 o 
   4   1   5      368.18      400.01      5.68 o 
   5   1   5        3.72        2.11      0.56 o 
   6   1   5      106.09      120.25      3.83 o 
   7   1   5        6.68        4.31      1.10 o 
   8   1   5       96.80       96.19      3.83 o 
   9   1   5       26.89       28.21      2.49 o 
  10   1   5        0.01       -0.41      1.02 o 
 -11   2   5        0.00       -0.78      1.34 o 
 -10   2   5        0.16       -1.01      1.23 o 
  -9   2   5        0.04        1.79      1.23 o 
  -8   2   5       32.23       34.46      1.92 o 
  -7   2   5       14.48       12.72      1.40 o 
  -6   2   5        1.07        1.23      0.41 o 
  -5   2   5       48.86       40.47      1.38 o 
  -4   2   5       98.33       90.25      4.21 o 
  -3   2   5       27.98       23.26      1.14 o 
  -2   2   5       34.07       41.41      1.50 o 
  -1   2   5      514.83      534.33      6.35 o 
   0   2   5       89.72       95.24      1.85 o 
   1   2   5       50.87       41.88      1.24 o 
   2   2   5       29.02       28.69      1.16 o 
   3   2   5       51.37       62.31      1.75 o 
   4   2   5        0.89        0.68      0.39 o 
   5   2   5      540.20      530.53      7.57 o 
   6   2   5      226.18      251.05      4.71 o 
   7   2   5        0.64        0.03      0.75 o 
   8   2   5       22.14       22.22      2.09 o 
   9   2   5       17.73       18.87      2.17 o 
 -11   3   5        0.01        0.00      1.45 o 
 -10   3   5        0.14        1.12      1.34 o 
  -9   3   5       16.94       14.86      2.46 o 
  -8   3   5        0.02        2.16      0.70 o 
  -7   3   5        4.29        3.49      0.95 o 
  -6   3   5        0.05        0.34      0.55 o 
  -5   3   5        0.76        0.12      0.50 o 
  -4   3   5      262.45      252.53      7.15 o 
  -3   3   5        0.91        0.67      0.39 o 
  -2   3   5      321.58      365.09      6.31 o 
  -1   3   5      138.07      136.28      2.32 o 
   0   3   5      578.94      658.04      8.03 o 
   1   3   5       25.34       30.17      1.15 o 
   3   3   5      100.00       87.06      2.25 o 
   4   3   5     1467.34     1562.79     18.17 o 
   5   3   5       12.74       16.37      1.28 o 
   6   3   5      307.53      355.03      9.62 o 
   7   3   5       78.37       80.74      6.48 o 
   8   3   5      164.86      163.04      7.87 o 
   9   3   5        2.18        3.82      1.15 o 
 -11   4   5        0.26        1.34      1.56 o 
 -10   4   5        0.01        1.01      1.45 o 
  -9   4   5        0.09        0.34      1.23 o 
  -8   4   5        0.33       -0.34      1.01 o 
  -7   4   5        4.84        3.79      0.89 o 
  -6   4   5        0.06        0.40      0.56 o 
  -5   4   5       26.70       26.26      1.56 o 
  -4   4   5      142.98      143.38      5.86 o 
  -3   4   5       35.99       37.42      1.73 o 
  -2   4   5       50.27       47.53      2.43 o 
  -1   4   5       16.84       11.11      0.99 o 
   0   4   5       48.05       43.69      1.40 o 
   1   4   5      758.06      775.62      9.67 o 
   2   4   5        0.04        0.27      0.38 o 
   3   4   5      343.51      335.05      5.47 o 
   4   4   5       33.28       29.15      1.60 o 
   5   4   5      164.76      175.43      4.02 o 
   6   4   5       47.97       47.79      2.16 o 
   7   4   5      106.12      117.97      4.42 o 
   8   4   5       12.08       13.26      1.93 o 
 -11   5   5        1.80        0.00      1.45 o 
 -10   5   5        0.48       -0.22      1.23 o 
  -9   5   5       22.44       26.81      3.35 o 
  -8   5   5        0.40        2.35      1.45 o 
  -7   5   5        4.87        4.24      0.99 o 
  -6   5   5       96.42      101.23      3.24 o 
  -5   5   5        0.04        0.80      0.59 o 
  -4   5   5      210.91      220.46      4.99 o 
  -3   5   5        2.77        2.12      0.71 o 
  -2   5   5       10.06        9.05      1.45 o 
  -1   5   5        4.03        4.72      0.62 o 
   0   5   5        9.08        9.96      0.85 o 
   1   5   5        3.53        2.15      0.76 o 
   2   5   5      106.47      108.69      2.81 o 
   3   5   5      102.77      105.16      3.23 o 
   4   5   5     2789.59     3197.69     41.78 o 
   5   5   5       33.52       34.78      1.96 o 
   6   5   5       14.12       17.66      1.59 o 
   7   5   5        1.87        2.32      0.82 o 
 -10   6   5        1.76        3.13      1.79 o 
  -9   6   5        3.96        2.23      1.68 o 
  -8   6   5        0.17        0.67      1.23 o 
  -7   6   5       15.04       15.00      1.53 o 
  -6   6   5       30.43       26.46      1.85 o 
  -5   6   5       11.45       11.66      1.40 o 
  -4   6   5        0.35        0.60      0.59 o 
  -3   6   5       11.14       10.75      1.29 o 
  -2   6   5        5.67        5.31      0.98 o 
  -1   6   5      138.75      127.01      4.19 o 
   0   6   5       41.67       43.18      1.71 o 
   1   6   5     1221.35     1362.49     16.39 o 
   2   6   5       31.79       31.94      1.68 o 
   3   6   5       52.47       60.23      2.32 o 
   4   6   5        0.05        1.19      0.68 o 
   5   6   5       16.05       14.95      1.50 o 
   6   6   5        4.63        6.89      1.16 o 
   7   6   5        4.12        4.37      0.99 o 
 -10   7   5        0.56        0.89      1.68 o 
  -9   7   5       10.61       12.17      2.90 o 
  -8   7   5        0.01        0.45      1.34 o 
  -7   7   5        0.11        0.98      0.74 o 
  -6   7   5       16.66       19.32      1.77 o 
  -5   7   5        0.29       -0.37      0.67 o 
  -4   7   5       14.13       14.66      1.53 o 
  -3   7   5       18.17       11.73      1.90 o 
  -2   7   5       79.45       83.82      3.23 o 
  -1   7   5       34.65       29.30      2.13 o 
   0   7   5       72.90       70.95      3.08 o 
   1   7   5        0.01        0.65      0.61 o 
   2   7   5       37.84       39.02      1.94 o 
   3   7   5        0.46       -0.06      0.64 o 
   4   7   5       92.45       92.06      3.14 o 
   5   7   5       12.55       12.46      1.88 o 
   6   7   5        3.39        4.59      1.18 o 
  -9   8   5        2.43        3.24      2.01 o 
  -8   8   5        0.60       -0.56      1.23 o 
  -7   8   5       24.97       27.59      3.57 o 
  -6   8   5        1.20        1.03      1.23 o 
  -5   8   5        6.16        5.26      1.21 o 
  -4   8   5        3.53        4.28      2.01 o 
  -3   8   5      242.44      276.71      7.37 o 
  -2   8   5        6.03        8.66      1.49 o 
  -1   8   5       84.11       78.01      3.43 o 
   0   8   5       10.49        7.38      1.45 o 
   1   8   5        0.01        1.48      0.91 o 
   2   8   5        1.78        2.79      0.98 o 
   3   8   5      311.33      384.76      7.23 o 
   4   8   5        6.67        7.06      1.21 o 
  -8   9   5        2.31        3.91      2.01 o 
  -7   9   5        6.03        4.02      1.90 o 
  -6   9   5       19.25       22.50      2.17 o 
  -5   9   5        6.10        7.37      1.45 o 
  -4   9   5       59.96       60.44      3.03 o 
  -3   9   5        0.03       -0.42      0.75 o 
  -2   9   5       10.15        8.95      1.54 o 
  -1   9   5        2.00        0.16      1.12 o 
   0   9   5       20.63       21.04      2.13 o 
   1   9   5        8.35        9.62      1.62 o 
   2   9   5       29.45       30.18      2.64 o 
   3   9   5       12.01       10.44      1.85 o 
  -7  10   5       59.75       58.97      4.91 o 
  -6  10   5        0.12        0.34      1.45 o 
  -5  10   5        0.97        2.19      1.02 o 
  -4  10   5        2.67        2.45      1.14 o 
  -3  10   5       15.37       10.95      1.74 o 
  -2  10   5        2.89        2.16      1.06 o 
  -1  10   5        3.36        1.90      0.98 o 
   0  10   5       10.23        7.29      2.18 o 
   1  10   5       39.03       39.42      3.04 o 
   0 -11   6        7.96        7.67      1.58 o 
   1 -11   6        0.51        0.71      0.86 o 
   2 -11   6       19.82       22.56      3.24 o 
   3 -11   6        4.62        7.60      2.12 o 
   4 -11   6        2.81        0.89      1.45 o 
  -3 -10   6       17.65       19.65      2.33 o 
  -2 -10   6       11.55       13.18      1.85 o 
  -1 -10   6        0.68        1.92      1.02 o 
   0 -10   6        7.46        9.36      1.49 o 
   1 -10   6        2.90        1.69      0.98 o 
   2 -10   6        0.09        1.15      0.89 o 
   3 -10   6      134.49      140.51      6.48 o 
   4 -10   6        0.38       -0.89      1.12 o 
   5 -10   6       85.52       86.79      5.03 o 
   7 -10   6      191.18      209.65      8.71 o 
   8 -10   6        0.01       -0.34      1.34 o 
  -4  -9   6        0.04        0.00      0.87 o 
  -3  -9   6        0.01        2.07      0.98 o 
  -2  -9   6        0.31        0.48      0.95 o 
  -1  -9   6        5.63        6.49      1.40 o 
   0  -9   6       74.90       72.77      3.20 o 
   1  -9   6        0.41        1.75      0.86 o 
   2  -9   6       63.32       66.88      2.88 o 
   3  -9   6       10.16        7.93      1.90 o 
   4  -9   6      237.52      275.21      9.05 o 
   5  -9   6       16.54       18.31      1.78 o 
   6  -9   6        2.75        1.27      0.91 o 
   7  -9   6        0.01        0.07      0.83 o 
   8  -9   6        5.74        6.70      1.90 o 
   9  -9   6        5.04        5.47      2.01 o 
  -6  -8   6        0.62        2.28      1.14 o 
  -5  -8   6        1.25        1.27      1.62 o 
  -4  -8   6        2.66        1.89      0.97 o 
  -3  -8   6       24.80       28.19      2.33 o 
  -2  -8   6        3.55        3.66      1.02 o 
  -1  -8   6       19.43       22.78      1.93 o 
   0  -8   6        0.34        1.20      0.75 o 
   1  -8   6      757.89      837.32     13.58 o 
   2  -8   6        5.74        5.63      1.06 o 
   3  -8   6      419.09      455.60     12.29 o 
   4  -8   6        9.05        8.08      1.22 o 
   5  -8   6       95.28      108.47      3.55 o 
   6  -8   6       14.23       13.26      1.54 o 
   7  -8   6       75.41       78.20      3.20 o 
   8  -8   6       12.07        9.22      1.50 o 
   9  -8   6        0.80       -0.11      1.23 o 
  10  -8   6        1.90        2.01      1.45 o 
  -7  -7   6        0.05        0.64      0.97 o 
  -6  -7   6       10.47       11.72      1.81 o 
  -5  -7   6        4.22        3.35      1.11 o 
  -4  -7   6       75.49       73.94      3.28 o 
  -3  -7   6       52.13       52.73      2.69 o 
  -2  -7   6      251.05      264.84      6.24 o 
  -1  -7   6        1.01        2.18      0.79 o 
   0  -7   6       72.47       64.84      2.64 o 
   1  -7   6       59.06       59.77      2.44 o 
   2  -7   6      155.79      164.10      3.27 o 
   3  -7   6        0.11        0.26      0.41 o 
   4  -7   6       59.70       61.45      2.44 o 
   5  -7   6       12.42       12.29      1.34 o 
   6  -7   6      154.32      152.74      4.38 o 
   7  -7   6        8.94        7.76      2.23 o 
   8  -7   6       31.58       30.06      2.25 o 
   9  -7   6        6.27        4.53      1.68 o 
  10  -7   6       13.70       14.47      1.93 o 
  -7  -6   6        2.35        2.53      1.14 o 
  -6  -6   6        6.24        6.32      1.34 o 
  -5  -6   6       44.50       45.96      4.91 o 
  -4  -6   6        0.56        1.18      0.75 o 
  -3  -6   6       20.46       19.77      1.78 o 
  -2  -6   6       26.83       26.26      1.81 o 
  -1  -6   6        7.16        6.31      0.98 o 
   0  -6   6       24.16       23.59      1.57 o 
   1  -6   6      425.86      449.68      6.23 o 
   2  -6   6        7.27        6.58      0.69 o 
   3  -6   6       22.85       24.20      1.10 o 
   4  -6   6        1.46        2.27      0.73 o 
   5  -6   6        9.97       12.06      1.30 o 
   6  -6   6       92.71      100.80      3.36 o 
   7  -6   6      111.22      106.97      3.67 o 
   8  -6   6        0.06        0.23      0.75 o 
   9  -6   6       19.30       17.30      1.97 o 
  10  -6   6        0.26        1.39      0.98 o 
  -8  -5   6        0.92        3.43      2.07 o 
  -7  -5   6       18.78       20.65      2.01 o 
  -6  -5   6       38.42       40.08      2.37 o 
  -5  -5   6       28.35       24.64      2.57 o 
  -4  -5   6      209.68      218.09      5.37 o 
  -3  -5   6       47.59       42.51      6.59 o 
  -2  -5   6        1.01        1.09      0.59 o 
  -1  -5   6        0.13       -0.17      0.47 o 
   0  -5   6      170.36      190.58      3.15 o 
   1  -5   6        0.93        0.86      0.31 o 
   2  -5   6      488.30      521.43      6.67 o 
   3  -5   6       63.97       68.56      1.72 o 
   4  -5   6     1377.68     1544.94     25.75 o 
   5  -5   6        7.38        7.47      1.84 o 
   6  -5   6      239.99      256.73      5.77 o 
   7  -5   6        0.57        0.17      0.84 o 
   8  -5   6       11.15       10.79      1.84 o 
   9  -5   6        0.00       -0.89      0.79 o 
  10  -5   6       23.81       22.26      2.24 o 
  11  -5   6        0.44        0.89      0.95 o 
  -9  -4   6        0.96        0.35      0.86 o 
  -8  -4   6        2.05        1.66      0.97 o 
  -7  -4   6       19.53       22.05      2.05 o 
  -6  -4   6        1.79        1.62      0.79 o 
  -5  -4   6       65.02       60.75      2.57 o 
  -4  -4   6       17.62       17.85      1.50 o 
  -3  -4   6       16.60       16.52      2.57 o 
  -2  -4   6        2.84        2.40      0.62 o 
  -1  -4   6      344.50      343.05      6.15 o 
   0  -4   6        1.86        1.91      0.78 o 
   1  -4   6      265.89      283.10      3.97 o 
   2  -4   6       77.49       81.77      1.87 o 
   3  -4   6      462.02      516.06      6.45 o 
   4  -4   6        1.11        0.43      0.51 o 
   5  -4   6      311.42      324.63      6.36 o 
   6  -4   6        7.50        6.75      1.06 o 
   7  -4   6      120.03      123.22      4.52 o 
   8  -4   6        0.79       -0.35      0.67 o 
   9  -4   6       54.20       54.51      3.74 o 
  10  -4   6        3.48        4.41      1.18 o 
  11  -4   6        6.06        6.40      1.57 o 
  -9  -3   6        6.38        4.53      1.18 o 
  -8  -3   6        0.06       -0.09      0.74 o 
  -7  -3   6        3.53        4.36      1.03 o 
  -6  -3   6       10.64        9.20      1.26 o 
  -5  -3   6        2.97        3.71      0.86 o 
  -4  -3   6      413.06      402.93      7.93 o 
  -3  -3   6       34.96       26.76      0.98 o 
  -2  -3   6       44.23       51.26      1.93 o 
  -1  -3   6       10.01       11.40      1.90 o 
   0  -3   6     6799.00     8033.16    158.55 o 
   1  -3   6       12.73       11.93      0.62 o 
   2  -3   6       94.20      108.07      2.00 o 
   3  -3   6       12.13       12.18      0.76 o 
   4  -3   6      576.16      607.23      9.75 o 
   5  -3   6       48.61       52.25      2.51 o 
   6  -3   6        5.09        5.24      0.98 o 
   7  -3   6        0.08        0.56      0.71 o 
   8  -3   6        4.06        5.49      1.18 o 
   9  -3   6        6.33        6.47      1.34 o 
  10  -3   6        1.87        1.04      1.62 o 
  11  -3   6        0.02        1.40      1.03 o 
 -10  -2   6        1.00        1.90      1.79 o 
  -9  -2   6        0.91        1.59      0.97 o 
  -8  -2   6        6.02        6.09      1.62 o 
  -7  -2   6        1.63        0.66      0.67 o 
  -6  -2   6       11.74       10.68      1.22 o 
  -5  -2   6       88.48       86.75      2.15 o 
  -4  -2   6        9.98       10.94      0.75 o 
  -3  -2   6      274.28      288.36      4.09 o 
  -2  -2   6       32.88       32.50      1.42 o 
  -1  -2   6       48.50       40.11      1.50 o 
   0  -2   6       19.09       20.47      1.68 o 
   1  -2   6     1680.19     1759.71     34.18 o 
   2  -2   6       42.19       39.89      1.35 o 
   3  -2   6     1619.66     1841.93     19.70 o 
   4  -2   6      137.57      141.91      2.35 o 
   5  -2   6       11.71        9.85      1.11 o 
   6  -2   6       48.79       45.25      2.17 o 
   7  -2   6      462.37      495.94     14.97 o 
   8  -2   6        0.28        1.17      0.87 o 
   9  -2   6       47.49       48.24      2.80 o 
  10  -2   6        1.24        1.18      0.97 o 
  11  -2   6        0.81        1.60      1.56 o 
  -9  -1   6        5.34        6.34      1.26 o 
  -8  -1   6        5.95        6.07      1.17 o 
  -7  -1   6       21.33       22.22      1.31 o 
  -6  -1   6       38.50       44.57      1.60 o 
  -5  -1   6       11.11        8.11      0.75 o 
  -4  -1   6      333.79      389.84      5.30 o 
  -3  -1   6       54.92       66.39      2.41 o 
  -2  -1   6       25.64       54.87      1.77 o 
  -1  -1   6        1.99        2.24      0.27 o 
   0  -1   6      358.66      404.74      4.98 o 
   1  -1   6        0.17       -0.41      0.27 o 
   2  -1   6     1871.97     2124.71     22.51 o 
   3  -1   6        7.05        6.51      0.62 o 
   4  -1   6       65.92       59.38      1.48 o 
   5  -1   6       19.36       20.05      1.50 o 
   6  -1   6       12.60        8.04      1.23 o 
   7  -1   6        2.72        3.79      0.98 o 
   8  -1   6        4.54        4.15      1.06 o 
   9  -1   6        0.07       -0.93      1.51 o 
  10  -1   6        4.93        4.66      1.34 o 
  -9   0   6        0.10        0.45      0.89 o 
  -8   0   6        2.01        2.39      0.69 o 
  -7   0   6      101.69      105.81      3.04 o 
  -6   0   6        1.06        0.77      0.41 o 
  -5   0   6      306.44      308.55      4.62 o 
  -4   0   6       65.96       58.96      1.51 o 
  -3   0   6      282.11      288.25      4.01 o 
  -2   0   6      110.29      127.92      2.16 o 
  -1   0   6     1581.55     1708.24     18.20 o 
   0   0   6       25.14       24.72      0.82 o 
   1   0   6      278.23      254.84      4.31 o 
   2   0   6      203.32      221.07      3.34 o 
   3   0   6      194.07      211.31      3.35 o 
   4   0   6       17.91       18.42      0.92 o 
   5   0   6      201.44      207.84      4.48 o 
   6   0   6        1.04        1.01      1.01 o 
   7   0   6      159.35      148.13      5.14 o 
   8   0   6        0.58        0.14      0.67 o 
   9   0   6        0.31        1.00      0.91 o 
  10   0   6        6.33        6.96      1.53 o 
 -10   1   6        3.23        1.23      1.34 o 
  -9   1   6        0.47       -0.88      0.59 o 
  -8   1   6        1.19        0.00      0.63 o 
  -7   1   6        3.49        2.48      1.40 o 
  -6   1   6       85.00       75.88      2.00 o 
  -5   1   6       21.37       21.33      1.00 o 
  -4   1   6       61.91       65.61      1.65 o 
  -3   1   6      150.55      152.56      2.45 o 
  -2   1   6     1796.03     1949.11     20.68 o 
  -1   1   6        0.42        0.52      0.23 o 
   0   1   6     1430.77     1582.32     17.09 o 
   1   1   6       34.85       32.14      1.07 o 
   2   1   6     6310.65     7321.97     75.01 o 
   3   1   6       63.68       62.92      2.25 o 
   4   1   6      117.15      138.99      2.82 o 
   5   1   6        3.24        2.62      0.56 o 
   6   1   6      234.32      227.86      8.10 o 
   7   1   6        3.02        2.79      0.95 o 
   8   1   6        6.25        9.10      1.54 o 
   9   1   6        3.44        3.64      1.22 o 
  10   1   6        3.63        4.23      1.30 o 
 -11   2   6        1.57        0.56      1.45 o 
 -10   2   6        0.65        0.56      1.23 o 
  -9   2   6       14.13       12.62      2.35 o 
  -8   2   6       14.41       15.04      1.49 o 
  -7   2   6       26.09       23.18      1.65 o 
  -6   2   6        7.14        6.37      2.07 o 
  -5   2   6        2.63        1.96      0.59 o 
  -4   2   6       10.84       11.57      0.72 o 
  -3   2   6        0.62        0.83      0.67 o 
  -2   2   6        2.23        1.96      0.57 o 
  -1   2   6     1996.32     2212.30     23.44 o 
   0   2   6       22.96       24.23      0.92 o 
   1   2   6     1006.33     1181.35     13.39 o 
   2   2   6       64.98       64.11      1.75 o 
   3   2   6       76.00       83.31      2.13 o 
   4   2   6        1.68        3.04      0.57 o 
   5   2   6      542.13      566.16      8.03 o 
   6   2   6        0.02        0.11      0.63 o 
   7   2   6        0.95        1.61      1.51 o 
   8   2   6       39.86       39.53      2.80 o 
   9   2   6       57.07       65.48      3.47 o 
 -11   3   6        0.03       -0.34      1.23 o 
 -10   3   6        0.20        0.89      1.23 o 
  -9   3   6        4.55        5.25      1.79 o 
  -8   3   6       53.59       53.75      2.43 o 
  -7   3   6        8.86        7.65      1.84 o 
  -6   3   6        1.28        1.62      0.63 o 
  -5   3   6       17.45       17.84      1.79 o 
  -4   3   6      969.18     1053.92     15.34 o 
  -3   3   6        0.17        0.67      0.47 o 
  -2   3   6      740.76      794.58     28.04 o 
  -1   3   6        6.40        5.12      0.50 o 
   0   3   6     1643.25     1825.91     19.98 o 
   1   3   6       25.36       25.96      1.13 o 
   2   3   6      449.23      514.55      7.56 o 
   3   3   6        1.04        1.17      0.42 o 
   4   3   6        6.47        5.27      0.83 o 
   5   3   6       67.09       69.36      2.31 o 
   6   3   6      401.02      454.70      7.38 o 
   7   3   6        5.58        4.92      1.30 o 
   8   3   6        1.67        2.93      1.06 o 
   9   3   6       15.51       15.01      2.09 o 
 -11   4   6        0.03        2.68      1.56 o 
 -10   4   6        1.05       -0.11      1.34 o 
  -9   4   6       43.60       40.88      3.80 o 
  -8   4   6        0.12       -0.05      0.70 o 
  -7   4   6        3.81        2.22      0.75 o 
  -6   4   6        0.42        0.86      0.59 o 
  -5   4   6       13.02       11.99      1.22 o 
  -4   4   6      103.21      110.86      3.18 o 
  -3   4   6      481.63      531.83     15.02 o 
  -2   4   6       85.71       87.12      3.80 o 
  -1   4   6       48.45       34.27      1.19 o 
   0   4   6        0.24        0.89      0.38 o 
   1   4   6      450.03      483.91      6.78 o 
   2   4   6       50.27       49.52      1.76 o 
   3   4   6        2.32        3.69      0.70 o 
   4   4   6       75.54       77.27      2.80 o 
   5   4   6        0.20        0.25      0.57 o 
   6   4   6       32.85       35.27      3.88 o 
   7   4   6        3.04        2.39      1.10 o 
   8   4   6        0.00        2.25      1.40 o 
 -10   5   6        0.48        1.45      1.45 o 
  -9   5   6        0.78        2.79      1.68 o 
  -8   5   6        0.06       -1.34      1.12 o 
  -7   5   6        4.27        4.54      1.95 o 
  -6   5   6       35.01       32.88      2.68 o 
  -5   5   6        8.69        6.68      1.73 o 
  -4   5   6      291.99      318.52      6.45 o 
  -3   5   6       15.45       14.69      1.37 o 
  -2   5   6        2.30        4.78      4.47 o 
  -1   5   6        0.92        0.22      0.47 o 
   0   5   6       30.04       28.33      1.31 o 
   1   5   6      224.59      218.19      4.08 o 
   2   5   6      642.91      690.49      9.49 o 
   3   5   6       11.56        9.95      2.00 o 
   4   5   6      158.35      187.96      5.30 o 
   5   5   6       27.23       26.62      1.76 o 
   6   5   6      114.93      109.25      3.64 o 
   7   5   6       15.90       20.33      2.25 o 
 -10   6   6        0.54        3.46      1.90 o 
  -9   6   6       78.34       85.78      5.47 o 
  -8   6   6        0.05        0.45      1.34 o 
  -7   6   6       16.00       14.27      1.58 o 
  -6   6   6       75.23       81.89      3.13 o 
  -5   6   6       74.85       62.44      2.67 o 
  -4   6   6        0.87        0.56      0.78 o 
  -3   6   6        4.51        3.02      0.86 o 
  -2   6   6       62.00       59.74      2.64 o 
  -1   6   6     1158.02     1285.63     19.43 o 
   0   6   6        0.79        0.43      0.67 o 
   1   6   6      513.75      570.53      8.28 o 
   2   6   6       32.52       31.37      1.93 o 
   3   6   6       97.09       92.08      3.44 o 
   4   6   6        0.26        0.97      0.70 o 
   5   6   6        6.45        6.87      1.09 o 
   6   6   6        1.22        0.43      0.66 o 
 -10   7   6        4.90        3.91      2.01 o 
  -9   7   6        9.63       14.86      3.02 o 
  -8   7   6       10.76       10.50      2.57 o 
  -7   7   6        0.65        0.83      0.80 o 
  -6   7   6       33.02       31.89      2.23 o 
  -5   7   6        0.10        0.46      1.23 o 
  -4   7   6       77.67       80.52      3.26 o 
  -3   7   6       32.66       30.80      2.13 o 
  -2   7   6       90.14      101.43      3.74 o 
  -1   7   6        6.64        5.56      1.18 o 
   0   7   6      141.56      158.58      4.85 o 
   1   7   6       29.12       27.89      3.74 o 
   2   7   6      547.55      638.47     13.91 o 
   3   7   6       12.20       12.53      1.36 o 
   4   7   6       12.89       13.66      1.46 o 
   5   7   6        7.55       10.21      1.36 o 
  -9   8   6       16.90       26.92      3.91 o 
  -8   8   6        1.36        0.78      1.56 o 
  -7   8   6        0.13        0.67      1.45 o 
  -6   8   6        0.79        0.02      0.74 o 
  -5   8   6      243.02      275.09     10.05 o 
  -4   8   6        0.01       -0.34      0.89 o 
  -3   8   6        7.25        5.05      1.29 o 
  -2   8   6       27.03       28.56      2.29 o 
  -1   8   6      493.16      540.44     10.83 o 
   0   8   6        0.46       -0.63      0.70 o 
   1   8   6       14.74       15.70      1.89 o 
   2   8   6        4.07        4.66      1.90 o 
   3   8   6        1.34        2.60      1.06 o 
   4   8   6        5.87        5.95      1.40 o 
  -8   9   6        4.62        7.60      2.46 o 
  -7   9   6       11.01       10.16      2.57 o 
  -6   9   6        0.85        2.31      1.07 o 
  -5   9   6        6.28        4.57      1.22 o 
  -4   9   6       67.75       73.07      3.50 o 
  -3   9   6       14.20       11.40      2.18 o 
  -2   9   6        4.89        5.95      1.32 o 
  -1   9   6        1.85        1.94      0.91 o 
   0   9   6       21.70       21.03      2.21 o 
   1   9   6        2.08        1.07      0.98 o 
   2   9   6        2.82        1.40      2.29 o 
  -6  10   6        7.08        5.70      1.42 o 
  -5  10   6       62.23       66.48      3.51 o 
  -4  10   6        0.81        1.62      1.03 o 
  -3  10   6        3.17        2.74      1.18 o 
  -2  10   6        0.06        1.25      0.91 o 
  -1  10   6        5.76        7.80      1.57 o 
   0  10   6        6.69       11.82      3.29 o 
   0 -11   7       18.42       20.58      2.21 o 
   1 -11   7        9.33       10.53      1.73 o 
   2 -11   7       74.49       90.58      5.47 o 
   3 -11   7        0.01        0.34      1.34 o 
   4 -11   7        2.50        2.46      1.56 o 
   5 -11   7        7.24        9.16      2.23 o 
  -2 -10   7        2.22        1.91      1.10 o 
  -1 -10   7      209.57      253.55     13.96 o 
   0 -10   7        0.00       -0.11      0.79 o 
   1 -10   7        9.82        6.88      1.42 o 
   2 -10   7        0.01       -0.34      1.12 o 
   3 -10   7       50.52       48.70      3.80 o 
   4 -10   7       12.51       13.74      2.57 o 
   5 -10   7       61.83       60.31      4.24 o 
   6 -10   7        0.25        2.12      1.56 o 
  -4  -9   7        3.80        5.88      1.49 o 
  -3  -9   7       10.06        8.83      1.58 o 
  -2  -9   7      111.63      108.14      4.19 o 
  -1  -9   7        0.25       -0.14      0.75 o 
   0  -9   7       13.75       13.65      1.70 o 
   1  -9   7       26.47       25.63      2.05 o 
   2  -9   7       26.49       28.50      2.08 o 
   3  -9   7       12.96       13.74      2.35 o 
   4  -9   7       19.01       20.10      2.68 o 
   5  -9   7        0.25        0.67      1.23 o 
   6  -9   7       47.27       47.02      3.69 o 
   7  -9   7        0.52       -0.50      0.79 o 
   8  -9   7        1.36        1.41      1.56 o 
   9  -9   7        0.11        0.78      1.34 o 
  -5  -8   7       14.85       17.59      2.35 o 
  -4  -8   7        8.87       11.25      2.85 o 
  -3  -8   7       13.98       18.64      2.01 o 
  -2  -8   7       18.44       17.14      1.85 o 
  -1  -8   7       82.59       69.25      3.04 o 
   0  -8   7       33.98       35.75      3.18 o 
   1  -8   7      473.76      523.63      9.63 o 
   2  -8   7        1.10        0.39      0.95 o 
   3  -8   7      354.61      406.34     11.62 o 
   4  -8   7        2.18        0.78      1.01 o 
   5  -8   7      174.14      182.82      4.89 o 
   6  -8   7        0.33        0.95      1.12 o 
   7  -8   7        0.06        0.00      0.79 o 
   8  -8   7        0.90        0.21      0.89 o 
   9  -8   7       25.91       27.37      4.13 o 
  -6  -7   7       10.35       12.31      2.23 o 
  -5  -7   7        0.00        0.22      0.87 o 
  -4  -7   7       32.39       33.61      2.49 o 
  -3  -7   7        8.11        7.26      1.84 o 
  -2  -7   7     1340.89     1550.39     22.86 o 
  -1  -7   7        6.60        6.81      1.22 o 
   0  -7   7      333.24      352.21      7.14 o 
   1  -7   7       27.26       24.36      1.78 o 
   2  -7   7      215.04      221.64     10.83 o 
   3  -7   7        8.32        6.37      1.56 o 
   4  -7   7        0.03       -0.04      0.59 o 
   5  -7   7        0.15        0.12      0.59 o 
   6  -7   7       58.86       61.16      2.76 o 
   7  -7   7       11.63        9.10      1.38 o 
   8  -7   7        0.89        1.34      0.86 o 
   9  -7   7        0.00       -0.56      0.83 o 
  10  -7   7        2.87        2.23      1.68 o 
  -7  -6   7        1.17        0.36      0.91 o 
  -6  -6   7       11.71       11.37      1.73 o 
  -5  -6   7       20.44       21.22      2.01 o 
  -4  -6   7       24.16       21.46      4.08 o 
  -3  -6   7      243.77      279.30      6.52 o 
  -2  -6   7        7.69        7.49      1.26 o 
  -1  -6   7     1628.93     1783.52     28.87 o 
   0  -6   7        2.10        1.40      0.71 o 
   1  -6   7      831.02      924.92     13.84 o 
   2  -6   7        8.19        8.11      0.75 o 
   3  -6   7       10.01        9.33      0.78 o 
   4  -6   7       20.40       18.88      1.42 o 
   5  -6   7       23.50       23.46      1.70 o 
   6  -6   7       21.93       19.82      1.70 o 
   7  -6   7       10.40       11.56      1.50 o 
   8  -6   7        0.08        0.81      0.89 o 
   9  -6   7       63.14       57.60      3.04 o 
  10  -6   7        0.23        1.18      1.06 o 
  -8  -5   7        0.03       -0.45      0.70 o 
  -7  -5   7        0.24       -0.11      0.79 o 
  -6  -5   7      136.15      143.21      4.66 o 
  -5  -5   7       52.67       51.16      3.13 o 
  -4  -5   7      660.39      743.04     12.51 o 
  -3  -5   7        0.03       -0.03      0.73 o 
  -2  -5   7      425.32      451.32      8.17 o 
  -1  -5   7       31.09       28.53      1.70 o 
   0  -5   7      330.16      349.78      6.46 o 
   1  -5   7        3.62        3.12      0.44 o 
   2  -5   7       32.14       35.66      1.45 o 
   3  -5   7      105.16      116.29      2.34 o 
   4  -5   7      231.75      250.40      8.27 o 
   5  -5   7       13.61       14.68      1.37 o 
   6  -5   7      195.99      212.57      5.25 o 
   7  -5   7        4.62        4.30      0.97 o 
   8  -5   7       12.68       11.20      1.57 o 
   9  -5   7        0.38        0.91      0.86 o 
  10  -5   7        0.34        1.34      0.98 o 
  -9  -4   7       39.81       41.32      2.80 o 
  -8  -4   7       17.74       18.28      1.95 o 
  -7  -4   7       26.42       24.85      2.09 o 
  -6  -4   7        3.84        6.72      2.68 o 
  -5  -4   7       12.98       11.46      1.46 o 
  -4  -4   7      140.33      143.75      5.70 o 
  -3  -4   7      445.04      446.51      8.05 o 
  -2  -4   7        2.34        1.68      0.73 o 
  -1  -4   7      105.86      107.68      3.00 o 
   0  -4   7      156.62      168.48      3.78 o 
   1  -4   7        2.84        4.66      0.47 o 
   2  -4   7        0.92        0.71      0.29 o 
   3  -4   7       59.60       67.70      1.60 o 
   4  -4   7       53.42       52.88      3.41 o 
   5  -4   7        0.72        0.32      0.59 o 
   6  -4   7        6.76        9.16      1.22 o 
   7  -4   7        0.01       -0.39      0.63 o 
   8  -4   7        4.24        3.38      1.12 o 
   9  -4   7       23.34       19.54      2.09 o 
  10  -4   7        7.20        7.13      1.50 o 
  -9  -3   7        7.91        7.46      1.50 o 
  -8  -3   7       76.12       82.78      4.97 o 
  -7  -3   7       61.97       68.85      2.96 o 
  -6  -3   7      303.84      337.55      8.49 o 
  -5  -3   7        0.03        0.52      0.59 o 
  -4  -3   7       49.85       44.75      3.63 o 
  -3  -3   7       29.45       27.46      1.49 o 
  -2  -3   7      964.66     1153.11     16.31 o 
  -1  -3   7        2.10        1.56      0.55 o 
   0  -3   7     1289.85     1502.40     20.13 o 
   1  -3   7       55.31       56.06      2.92 o 
   2  -3   7     1907.88     2186.05     35.39 o 
   3  -3   7       24.55       25.41      0.93 o 
   4  -3   7      260.48      286.64      5.68 o 
   5  -3   7        0.40        1.05      0.62 o 
   6  -3   7       16.38       13.58      2.18 o 
   7  -3   7        2.95        1.54      1.79 o 
   8  -3   7       42.56       44.17      2.49 o 
   9  -3   7        1.23        0.70      0.91 o 
  10  -3   7        0.61        0.49      0.83 o 
 -10  -2   7        6.03        6.59      1.90 o 
  -9  -2   7       81.41       96.84      3.83 o 
  -8  -2   7        9.52       10.14      1.49 o 
  -7  -2   7       56.50       55.03      3.63 o 
  -6  -2   7       37.81       35.32      1.89 o 
  -5  -2   7      551.14      596.65     16.31 o 
  -4  -2   7       11.03       12.46      0.77 o 
  -3  -2   7       98.12      101.39      3.60 o 
  -2  -2   7        4.89        7.10      0.83 o 
  -1  -2   7      743.62      835.91     11.96 o 
   0  -2   7      140.53      161.25      2.48 o 
   1  -2   7      801.24      932.22     10.52 o 
   2  -2   7       84.27       82.40      2.06 o 
   3  -2   7      457.23      505.26      6.30 o 
   4  -2   7       27.12       25.16      1.65 o 
   5  -2   7       53.26       55.90      2.68 o 
   6  -2   7       48.51       49.56      2.33 o 
   7  -2   7       21.90       19.62      1.74 o 
   8  -2   7       10.72       11.78      1.58 o 
   9  -2   7       18.71       17.96      2.05 o 
  10  -2   7        0.00        0.36      0.91 o 
  -9  -1   7        7.63        8.27      1.90 o 
  -8  -1   7        3.28        2.65      0.94 o 
  -7  -1   7       11.31       11.63      1.38 o 
  -6  -1   7      340.34      324.98      5.15 o 
  -5  -1   7        3.15        3.54      0.56 o 
  -4  -1   7      201.93      192.08      3.28 o 
  -3  -1   7        0.89        0.83      0.41 o 
  -2  -1   7     7076.08     8173.32     83.34 o 
  -1  -1   7       46.54       54.74      1.28 o 
   0  -1   7        3.04        3.76      0.44 o 
   1  -1   7       18.45       15.49      0.75 o 
   2  -1   7      130.16      120.12      4.83 o 
   3  -1   7        1.37        1.18      0.33 o 
   4  -1   7      134.07      140.14      2.72 o 
   5  -1   7       10.62        9.22      1.11 o 
   6  -1   7       21.18       25.74      1.85 o 
   7  -1   7        1.09       -0.07      0.59 o 
   8  -1   7        3.88        3.00      1.02 o 
   9  -1   7        2.66        1.95      1.02 o 
  10  -1   7        0.07        1.34      0.94 o 
  -9   0   7        3.67        4.02      1.34 o 
  -8   0   7        1.87        1.56      1.01 o 
  -7   0   7      231.03      233.69      4.32 o 
  -6   0   7        0.16        0.74      0.43 o 
  -5   0   7      623.93      664.02      8.40 o 
  -4   0   7        0.67        0.89      0.34 o 
  -3   0   7      207.19      220.32      3.34 o 
  -2   0   7       18.36       19.63      0.84 o 
  -1   0   7      905.17      964.90     15.91 o 
   0   0   7        1.39        1.00      0.27 o 
   1   0   7      682.05      670.91      8.03 o 
   2   0   7       25.54       26.18      1.00 o 
   3   0   7        1.39        2.14      0.46 o 
   4   0   7      117.37      121.61      2.55 o 
   5   0   7      187.35      202.45      4.93 o 
   6   0   7        0.10       -0.40      0.50 o 
   7   0   7       20.68       16.78      1.74 o 
   8   0   7        0.65        1.03      0.83 o 
   9   0   7        0.05        0.13      1.01 o 
  10   0   7        1.09        1.84      1.10 o 
  -9   1   7        0.38        0.65      0.75 o 
  -8   1   7       53.45       52.56      2.44 o 
  -7   1   7       25.25       23.02      1.70 o 
  -6   1   7       35.61       30.50      2.18 o 
  -5   1   7       44.49       45.16      1.91 o 
  -4   1   7       52.03       46.65      1.35 o 
  -3   1   7        0.04        0.00      0.24 o 
  -2   1   7      324.48      369.71      4.83 o 
  -1   1   7        6.28        6.22      0.54 o 
   0   1   7      418.73      463.10      5.94 o 
   1   1   7       32.52       32.81      1.13 o 
   2   1   7      286.02      329.74      4.79 o 
   3   1   7        0.00        0.21      0.33 o 
   4   1   7       84.57       95.85      2.35 o 
   5   1   7       43.76       40.48      1.54 o 
   6   1   7        0.01        1.12      0.71 o 
   7   1   7       15.51       14.45      1.61 o 
   8   1   7        7.72        6.58      1.73 o 
   9   1   7        1.64        3.04      1.32 o 
 -10   2   7        0.34        1.01      1.56 o 
  -9   2   7       84.34       81.04      3.23 o 
  -8   2   7        4.18        6.04      1.13 o 
  -7   2   7      381.22      391.49      8.71 o 
  -6   2   7        1.60        0.72      0.54 o 
  -5   2   7       16.90       21.06      1.42 o 
  -4   2   7       48.03       49.78      1.93 o 
  -3   2   7      983.10     1076.27     12.11 o 
  -2   2   7       19.61       15.50      0.78 o 
  -1   2   7       54.02       49.59      1.31 o 
   0   2   7       57.75       66.44      1.66 o 
   1   2   7      242.31      275.78      4.21 o 
   2   2   7        8.22        8.72      0.81 o 
   3   2   7        4.69        3.37      0.72 o 
   4   2   7        7.02        6.27      0.77 o 
   5   2   7        1.10        1.35      0.53 o 
   6   2   7       20.30       19.89      2.57 o 
   7   2   7        6.31        6.41      1.29 o 
   8   2   7        9.75        9.95      1.62 o 
   9   2   7        0.65        1.01      2.85 o 
 -11   3   7        0.22       -0.89      1.34 o 
 -10   3   7        0.80        2.79      1.45 o 
  -9   3   7        2.02        2.57      1.34 o 
  -8   3   7       64.61       62.98      2.75 o 
  -7   3   7       24.32       19.94      2.46 o 
  -6   3   7        7.10        5.92      0.98 o 
  -5   3   7       24.55       25.46      1.62 o 
  -4   3   7      666.77      711.03     11.24 o 
  -3   3   7        5.27        6.04      0.91 o 
  -2   3   7      909.21      994.06     14.55 o 
  -1   3   7        8.52        7.45      0.59 o 
   0   3   7     1300.30     1451.22     16.34 o 
   1   3   7        6.55        7.67      0.72 o 
   2   3   7       16.22       14.20      0.98 o 
   3   3   7       58.29       54.89      1.86 o 
   4   3   7       98.56      102.03      2.74 o 
   5   3   7        8.32        8.42      1.02 o 
   6   3   7        8.13        7.15      1.30 o 
   7   3   7        0.01       -0.38      0.75 o 
   8   3   7        0.01        1.40      0.94 o 
 -10   4   7        0.75        0.11      1.34 o 
  -9   4   7       34.02       33.17      3.46 o 
  -8   4   7       12.71       12.37      1.53 o 
  -7   4   7      214.84      237.16     10.50 o 
  -6   4   7        5.91        5.83      1.02 o 
  -5   4   7       21.12       19.54      1.53 o 
  -4   4   7       14.35       12.97      1.56 o 
  -3   4   7      192.63      203.88      4.73 o 
  -2   4   7        3.27        3.48      0.79 o 
  -1   4   7      186.81      185.72      4.49 o 
   0   4   7        1.96        1.09      0.44 o 
   1   4   7      179.85      180.67      3.50 o 
   2   4   7        0.04        0.59      0.47 o 
   3   4   7       68.48       62.54      2.68 o 
   4   4   7        1.98        2.14      0.66 o 
   5   4   7        5.63        4.16      1.09 o 
   6   4   7        0.01        0.28      0.60 o 
   7   4   7        5.19        3.63      1.18 o 
   8   4   7        0.02       -0.40      1.62 o 
 -10   5   7       14.08       11.84      2.57 o 
  -9   5   7        2.26        0.34      1.34 o 
  -8   5   7       36.03       39.48      4.08 o 
  -7   5   7        1.11        1.19      0.83 o 
  -6   5   7      331.62      348.51      7.71 o 
  -5   5   7        0.42        0.71      0.67 o 
  -4   5   7      255.59      284.25     11.45 o 
  -3   5   7        1.79        1.86      0.75 o 
  -2   5   7      122.69      126.48      5.58 o 
  -1   5   7       11.60        8.20      1.14 o 
   0   5   7       38.03       46.74      2.29 o 
   1   5   7        4.57        3.64      0.70 o 
   2   5   7        1.16        1.16      0.56 o 
   3   5   7       32.10       35.70      1.77 o 
   4   5   7       62.21       63.21      3.53 o 
   5   5   7        4.72        5.58      0.99 o 
   6   5   7        7.60        8.34      1.17 o 
   7   5   7        7.66       11.58      1.90 o 
 -10   6   7        0.00        1.45      1.79 o 
  -9   6   7       29.76       33.73      4.02 o 
  -8   6   7        0.24       -0.45      1.45 o 
  -7   6   7       43.10       46.06      2.46 o 
  -6   6   7       23.91       29.51      2.11 o 
  -5   6   7      112.26      102.69      3.58 o 
  -4   6   7        6.17        5.14      1.12 o 
  -3   6   7      135.92      134.81      4.06 o 
  -2   6   7        1.22        1.17      0.71 o 
  -1   6   7      138.95      148.14      4.37 o 
   0   6   7       46.26       46.06      3.57 o 
   1   6   7       52.67       44.99      2.44 o 
   2   6   7        1.08        1.01      0.59 o 
   3   6   7        2.04        1.77      0.75 o 
   4   6   7       10.53       12.59      1.35 o 
   5   6   7        7.24        8.08      1.20 o 
   6   6   7        1.16        0.98      1.11 o 
  -9   7   7       16.59       13.18      2.90 o 
  -8   7   7       13.10        9.94      2.57 o 
  -7   7   7        0.97        2.05      0.97 o 
  -6   7   7       21.21       20.90      1.92 o 
  -5   7   7        2.90        2.60      0.91 o 
  -4   7   7       16.85       12.67      1.61 o 
  -3   7   7       12.12       13.76      1.62 o 
  -2   7   7       43.40       39.63      2.40 o 
  -1   7   7       34.17       35.16      2.43 o 
   0   7   7       47.68       48.96      2.72 o 
   1   7   7        6.03        4.95      1.40 o 
   2   7   7       69.42       83.70      3.70 o 
   3   7   7        1.15        0.81      0.86 o 
   4   7   7       10.52        7.68      1.73 o 
   5   7   7        1.98        2.89      0.94 o 
  -8   8   7        3.16        2.90      1.90 o 
  -7   8   7       81.20       85.59      4.36 o 
  -6   8   7        4.96        3.97      2.12 o 
  -5   8   7        3.81        2.38      1.05 o 
  -4   8   7       25.30       26.90      3.35 o 
  -3   8   7      315.97      348.71      8.20 o 
  -2   8   7        0.88        0.98      0.91 o 
  -1   8   7      152.80      167.21      5.35 o 
   0   8   7        0.12       -0.34      0.71 o 
   1   8   7        4.60        4.49      1.18 o 
   2   8   7       12.47       11.88      1.81 o 
   3   8   7       17.67       20.40      2.29 o 
  -7   9   7        1.15       -0.22      1.56 o 
  -6   9   7       47.92       46.90      3.46 o 
  -5   9   7       15.32       13.52      3.63 o 
  -4   9   7       25.92       26.30      2.46 o 
  -3   9   7        1.06        0.44      0.86 o 
  -2   9   7       19.33       19.82      2.16 o 
  -1   9   7        0.34        0.16      0.78 o 
   0   9   7        7.65        4.81      1.29 o 
   1   9   7        0.00        0.43      0.91 o 
   2   9   7        3.13        2.60      1.51 o 
  -5  10   7        0.11        0.09      0.93 o 
  -4  10   7        0.64        0.10      0.94 o 
  -3  10   7       29.28       25.19      2.56 o 
  -2  10   7        1.46       -0.06      0.89 o 
  -1  10   7        0.55       -0.51      0.91 o 
   0 -11   8        1.97        3.05      1.79 o 
   1 -11   8        6.49        6.34      1.48 o 
   2 -11   8        1.44        2.35      1.56 o 
   3 -11   8        2.14        2.79      1.56 o 
   4 -11   8        2.35        0.56      1.45 o 
   5 -11   8        2.00        4.02      1.56 o 
  -2 -10   8        2.70        2.78      1.14 o 
  -1 -10   8       37.12       36.13      2.76 o 
   0 -10   8        0.83        0.78      0.95 o 
   1 -10   8        0.17       -0.18      0.83 o 
   2 -10   8        0.26       -0.67      1.01 o 
   3 -10   8        9.68        4.13      1.79 o 
   4 -10   8        0.37       -0.22      1.23 o 
   5 -10   8       52.58       56.52      4.47 o 
   6 -10   8        0.86        0.89      1.34 o 
   7 -10   8       25.34       27.81      3.35 o 
  -4  -9   8        7.67        6.26      1.42 o 
  -3  -9   8        0.04       -0.21      0.91 o 
  -2  -9   8        8.45        9.32      1.57 o 
  -1  -9   8       22.56       23.12      2.96 o 
   0  -9   8        1.62        1.55      1.34 o 
   1  -9   8        0.62       -0.21      0.75 o 
   2  -9   8       58.42       45.68      3.57 o 
   3  -9   8       12.26       10.16      2.23 o 
   4  -9   8       89.05       93.60      5.14 o 
   5  -9   8        0.63        0.56      1.23 o 
   6  -9   8       11.13       10.72      2.23 o 
   7  -9   8        3.68        4.13      1.79 o 
   8  -9   8        6.18        4.36      1.79 o 
  -5  -8   8        7.60       11.12      1.81 o 
  -4  -8   8        0.39        1.68      1.03 o 
  -3  -8   8      240.91      295.44     17.37 o 
  -2  -8   8       18.53       20.67      2.85 o 
  -1  -8   8       10.60       11.33      1.54 o 
   0  -8   8        0.09       -0.50      0.71 o 
   1  -8   8      334.08      358.07      7.49 o 
   2  -8   8        0.85       -0.39      0.71 o 
   3  -8   8       49.51       46.02      3.46 o 
   4  -8   8        0.00       -0.78      0.89 o 
   5  -8   8       34.67       40.66      3.24 o 
   6  -8   8        1.21        0.11      1.01 o 
   7  -8   8        7.61        5.50      2.07 o 
   8  -8   8        1.15        0.22      0.87 o 
   9  -8   8        0.69        1.14      1.05 o 
  -6  -7   8        4.97        7.97      1.65 o 
  -5  -7   8        0.89        0.11      0.83 o 
  -4  -7   8      301.58      321.05      7.74 o 
  -3  -7   8        2.68        2.53      1.28 o 
  -2  -7   8        7.51        7.10      1.42 o 
  -1  -7   8       14.28       13.54      1.66 o 
   0  -7   8      165.57      177.80     10.72 o 
   1  -7   8        0.03       -0.34      0.63 o 
   2  -7   8       74.38       77.51      2.78 o 
   3  -7   8       21.62       16.42      2.23 o 
   4  -7   8        7.72        4.91      1.45 o 
   5  -7   8        3.84        3.74      0.95 o 
   6  -7   8        9.54       11.68      2.12 o 
   7  -7   8        2.22        2.52      0.91 o 
   8  -7   8        4.90        3.52      1.06 o 
   9  -7   8       12.38       11.52      1.70 o 
  10  -7   8        0.00       -1.02      1.40 o 
  -7  -6   8       22.58       17.98      2.17 o 
  -6  -6   8        2.57        1.26      1.01 o 
  -5  -6   8       19.54       18.88      2.23 o 
  -4  -6   8       36.65       36.24      2.90 o 
  -3  -6   8      162.69      163.14      4.78 o 
  -2  -6   8       93.31       93.52      4.91 o 
  -1  -6   8      201.41      220.14      5.29 o 
   0  -6   8        7.37        4.53      1.28 o 
   1  -6   8      251.25      260.45      5.47 o 
   2  -6   8       23.75       23.05      1.45 o 
   3  -6   8        0.20       -0.56      0.67 o 
   4  -6   8        2.12        2.65      0.72 o 
   5  -6   8       31.02       33.90      3.91 o 
   6  -6   8       27.51       29.25      2.12 o 
   7  -6   8        8.85       10.16      1.46 o 
   8  -6   8        0.79        1.24      0.86 o 
   9  -6   8        1.46        1.53      1.28 o 
  10  -6   8        0.02       -0.98      1.68 o 
  -8  -5   8       13.93       20.74      2.25 o 
  -7  -5   8        0.20        0.89      0.87 o 
  -6  -5   8      194.74      216.99      6.00 o 
  -5  -5   8        1.08        1.85      0.97 o 
  -4  -5   8     2499.01     2806.87     37.98 o 
  -3  -5   8        0.08       -0.34      0.79 o 
  -2  -5   8      299.96      307.48      8.77 o 
  -1  -5   8        0.15       -0.32      0.50 o 
   0  -5   8       44.07       57.99      2.96 o 
   1  -5   8        8.30        6.17      0.91 o 
   2  -5   8       65.56       70.54      1.75 o 
   3  -5   8        1.56        0.96      0.38 o 
   4  -5   8      128.07      146.51      3.82 o 
   5  -5   8       15.14       14.52      1.37 o 
   6  -5   8       14.62       17.10      1.57 o 
   7  -5   8        1.46        2.61      0.94 o 
   8  -5   8        0.18       -0.10      0.95 o 
   9  -5   8       19.19       20.21      2.62 o 
  10  -5   8        0.14        0.45      0.95 o 
  -9  -4   8        3.42        4.80      1.56 o 
  -8  -4   8        7.18        7.50      1.50 o 
  -7  -4   8      257.37      293.23      7.76 o 
  -6  -4   8       29.14       26.09      2.05 o 
  -5  -4   8      498.15      544.99     10.03 o 
  -4  -4   8       28.38       34.26      2.01 o 
  -3  -4   8      441.89      445.83      8.17 o 
  -2  -4   8        1.87        2.04      0.67 o 
  -1  -4   8      348.59      405.56      7.18 o 
   0  -4   8       32.30       30.84      1.57 o 
   1  -4   8      142.21      150.71      2.55 o 
   2  -4   8       16.43       14.53      0.81 o 
   3  -4   8        6.32        7.35      0.63 o 
   4  -4   8        3.77        2.98      0.79 o 
   5  -4   8        5.53        4.71      0.94 o 
   6  -4   8        3.24        2.75      0.89 o 
   7  -4   8        0.65        0.05      0.67 o 
   8  -4   8        4.81        3.72      1.34 o 
   9  -4   8        0.33       -0.48      1.45 o 
  10  -4   8        0.05        0.67      0.91 o 
  -9  -3   8        7.78        7.65      1.90 o 
  -8  -3   8        6.05        4.39      1.18 o 
  -7  -3   8       18.55       18.26      1.85 o 
  -6  -3   8      500.13      544.96      9.99 o 
  -5  -3   8       16.35       13.97      1.50 o 
  -4  -3   8      408.84      404.52      7.93 o 
  -3  -3   8        5.21        4.18      0.89 o 
  -2  -3   8        9.46        8.84      1.03 o 
  -1  -3   8       13.32       12.42      1.11 o 
   0  -3   8      385.66      439.40      7.30 o 
   1  -3   8       24.49       19.47      1.24 o 
   2  -3   8       10.57       11.12      0.70 o 
   3  -3   8        0.06       -0.02      0.36 o 
   4  -3   8       57.55       62.58      2.37 o 
   5  -3   8        0.12        0.80      0.59 o 
   6  -3   8        1.61        1.51      0.71 o 
   7  -3   8        1.25        1.26      0.78 o 
   8  -3   8        0.01        1.56      0.95 o 
   9  -3   8       10.11        7.97      1.48 o 
  10  -3   8        0.29       -0.69      0.86 o 
 -10  -2   8       11.58       13.07      2.46 o 
  -9  -2   8        9.80       10.16      2.23 o 
  -8  -2   8        2.68        0.99      0.80 o 
  -7  -2   8        6.41        6.35      1.18 o 
  -6  -2   8       84.80       88.07      3.16 o 
  -5  -2   8     1213.15     1252.60     18.20 o 
  -4  -2   8        0.04        0.39      0.47 o 
  -3  -2   8      156.49      171.22      3.95 o 
  -2  -2   8       41.71       46.61      2.07 o 
  -1  -2   8      113.45      106.78      2.76 o 
   0  -2   8        5.34        5.85      0.67 o 
   1  -2   8       16.80       11.59      0.72 o 
   2  -2   8       10.29        8.09      0.86 o 
   3  -2   8       20.39       23.96      1.09 o 
   4  -2   8       80.17       86.19      3.35 o 
   5  -2   8       16.90       15.63      1.38 o 
   6  -2   8       17.14       16.72      1.57 o 
   7  -2   8        0.63        0.66      1.28 o 
   8  -2   8       41.40       37.76      2.49 o 
   9  -2   8        1.46        3.99      1.22 o 
  10  -2   8        0.07       -0.70      0.83 o 
 -10  -1   8       18.35       18.09      2.79 o 
  -9  -1   8       52.16       57.52      4.02 o 
  -8  -1   8        1.31        0.78      0.89 o 
  -7  -1   8        4.42        4.66      1.02 o 
  -6  -1   8      172.82      184.53      4.54 o 
  -5  -1   8      133.28      136.66      3.59 o 
  -4  -1   8      252.27      287.85      6.39 o 
  -3  -1   8        0.29        0.27      0.32 o 
  -2  -1   8      771.24      864.97      9.99 o 
  -1  -1   8       24.01       21.08      0.83 o 
   0  -1   8      220.02      251.94      5.52 o 
   1  -1   8        1.00        0.27      0.27 o 
   2  -1   8        4.56        2.87      0.49 o 
   3  -1   8       17.11       16.40      0.88 o 
   4  -1   8       18.20       17.98      0.93 o 
   5  -1   8        0.20       -0.58      0.43 o 
   6  -1   8        5.80        4.53      0.98 o 
   7  -1   8        8.30        6.14      1.18 o 
   8  -1   8        0.99        0.51      1.40 o 
   9  -1   8        5.90        4.63      1.30 o 
  10  -1   8        0.93        1.30      2.12 o 
  -9   0   8        0.00       -0.34      0.89 o 
  -8   0   8        8.49        7.48      1.68 o 
  -7   0   8      800.21      856.25     19.32 o 
  -6   0   8       33.98       32.61      1.41 o 
  -5   0   8      491.82      504.62      6.78 o 
  -4   0   8        7.48        7.73      0.68 o 
  -3   0   8       64.02       63.25      1.58 o 
  -2   0   8       18.51       23.35      1.21 o 
  -1   0   8       19.31       14.95      0.75 o 
   0   0   8       21.61       17.01      0.79 o 
   1   0   8      188.15      202.87      3.27 o 
   2   0   8       77.56       64.01      2.21 o 
   3   0   8      198.15      174.59      3.17 o 
   4   0   8       12.68        9.47      0.80 o 
   5   0   8        0.55        1.00      0.62 o 
   6   0   8        5.85        6.00      2.29 o 
   7   0   8        5.35        4.86      1.14 o 
   8   0   8        1.46        0.78      0.79 o 
   9   0   8        0.07       -0.65      0.75 o 
  -9   1   8        4.13        3.57      1.45 o 
  -8   1   8       77.70       78.97      4.36 o 
  -7   1   8       11.63       12.26      1.42 o 
  -6   1   8      329.30      338.45     10.95 o 
  -5   1   8        4.78        3.52      0.79 o 
  -4   1   8      784.61      850.45     10.08 o 
  -3   1   8        8.23        9.93      1.01 o 
  -2   1   8       14.05       21.02      0.88 o 
  -1   1   8        1.50        0.88      0.31 o 
   0   1   8        1.06        0.97      0.68 o 
   1   1   8       44.24       37.76      1.29 o 
   2   1   8       48.81       54.75      1.63 o 
   3   1   8        0.12        0.67      0.38 o 
   4   1   8        9.69        8.88      0.87 o 
   5   1   8        8.26        5.40      1.02 o 
   6   1   8        0.97        0.42      0.67 o 
   7   1   8       11.00        7.88      1.34 o 
   8   1   8        0.18        2.07      1.84 o 
   9   1   8        0.27        0.06      0.79 o 
  -9   2   8       20.24       13.32      2.12 o 
  -8   2   8        0.02        0.95      0.72 o 
  -7   2   8      237.25      243.84      5.60 o 
  -6   2   8       45.00       44.20      2.18 o 
  -5   2   8        2.31        2.18      0.71 o 
  -4   2   8        0.57        0.27      0.73 o 
  -3   2   8      207.76      220.47      4.70 o 
  -2   2   8       30.08       35.44      1.09 o 
  -1   2   8       18.87       12.23      0.72 o 
   0   2   8       15.83       15.65      0.88 o 
   1   2   8       18.73       16.96      0.98 o 
   2   2   8       13.64       10.44      0.88 o 
   3   2   8        0.92        0.90      0.44 o 
   4   2   8        3.24        3.14      0.64 o 
   5   2   8        1.61        2.03      0.59 o 
   6   2   8        3.25        2.13      1.17 o 
   7   2   8        0.17       -0.75      1.34 o 
   8   2   8       23.80       28.26      2.49 o 
   9   2   8        0.13       -0.39      0.97 o 
 -10   3   8        9.71        9.05      2.35 o 
  -9   3   8       14.14       12.25      1.84 o 
  -8   3   8      202.12      226.99      5.75 o 
  -7   3   8       30.05       27.51      1.97 o 
  -6   3   8       97.77      102.77      3.63 o 
  -5   3   8        5.19        5.57      1.56 o 
  -4   3   8      177.74      195.51      6.42 o 
  -3   3   8       16.60       15.57      1.30 o 
  -2   3   8       80.78       83.99      2.72 o 
  -1   3   8       16.76       17.14      1.25 o 
   0   3   8        2.44        3.24      0.54 o 
   1   3   8        2.45        1.76      0.51 o 
   2   3   8       54.45       52.27      1.87 o 
   3   3   8        9.74        9.87      1.54 o 
   4   3   8        0.12        0.51      0.49 o 
   5   3   8        2.14        2.03      0.64 o 
   6   3   8        1.10        1.16      1.12 o 
   7   3   8        2.05        2.55      0.98 o 
   8   3   8        0.07        0.33      0.89 o 
 -10   4   8        1.20        0.78      1.56 o 
  -9   4   8      131.68      148.44      7.04 o 
  -8   4   8        0.41       -0.37      0.80 o 
  -7   4   8        5.94        7.36      1.26 o 
  -6   4   8        0.05       -0.17      0.67 o 
  -5   4   8       72.14       69.30      2.72 o 
  -4   4   8       17.20       15.10      1.38 o 
  -3   4   8        2.06        0.82      0.62 o 
  -2   4   8        1.24        1.90      0.63 o 
  -1   4   8      105.52      105.48      4.64 o 
   0   4   8       39.68       40.68      1.49 o 
   1   4   8       10.54        9.58      1.18 o 
   2   4   8        0.97        0.85      0.50 o 
   3   4   8       36.50       35.06      1.66 o 
   4   4   8       61.52       63.40      2.31 o 
   5   4   8        6.64        5.33      0.94 o 
   6   4   8       16.07       20.10      2.09 o 
   7   4   8        2.15        1.22      1.01 o 
 -10   5   8        7.26        6.14      2.23 o 
  -9   5   8       12.94       11.73      2.68 o 
  -8   5   8       28.22       31.75      2.27 o 
  -7   5   8        0.80       -0.38      0.72 o 
  -6   5   8       49.50       49.48      2.43 o 
  -5   5   8        0.15        0.48      0.70 o 
  -4   5   8      134.82      151.50      4.29 o 
  -3   5   8        6.71        5.76      1.03 o 
  -2   5   8       48.28       49.14      3.91 o 
  -1   5   8        1.80        1.09      0.67 o 
   0   5   8        1.15        1.29      0.70 o 
   1   5   8        0.16        0.13      0.62 o 
   2   5   8        0.03        0.34      0.52 o 
   3   5   8        6.32        7.42      1.02 o 
   4   5   8        0.51        1.08      0.61 o 
   5   5   8        1.52       -0.05      0.57 o 
   6   5   8        9.51        8.71      1.58 o 
  -9   6   8      174.07      211.88      9.16 o 
  -8   6   8        3.41        1.81      2.07 o 
  -7   6   8        4.33        5.49      1.84 o 
  -6   6   8        0.11        0.86      0.80 o 
  -5   6   8        2.12        2.98      1.17 o 
  -4   6   8        3.83        2.91      0.89 o 
  -3   6   8       12.75        9.88      1.37 o 
  -2   6   8       13.20       12.02      2.62 o 
  -1   6   8       28.45       26.15      2.04 o 
   0   6   8        1.39        0.57      0.89 o 
   1   6   8        1.76        0.17      0.63 o 
   2   6   8        1.90        1.62      0.86 o 
   3   6   8       25.51       32.68      1.95 o 
   4   6   8        2.78        2.38      1.25 o 
   5   6   8        0.14        1.09      0.74 o 
  -9   7   8        1.93        2.35      1.79 o 
  -8   7   8       12.01        9.38      2.57 o 
  -7   7   8        0.41        0.21      1.01 o 
  -6   7   8       28.17       26.10      2.23 o 
  -5   7   8        8.40        8.49      1.42 o 
  -4   7   8        0.70        1.83      0.75 o 
  -3   7   8        0.29        1.02      1.17 o 
  -2   7   8        1.94        0.21      0.75 o 
  -1   7   8        3.80        2.84      1.51 o 
   0   7   8        7.09        9.94      2.18 o 
   1   7   8        0.24        1.34      0.87 o 
   2   7   8        9.22       14.24      1.90 o 
   3   7   8        8.09        9.20      3.24 o 
   4   7   8        4.32        3.74      1.22 o 
  -8   8   8        2.67        2.23      1.68 o 
  -7   8   8        6.25        7.42      1.49 o 
  -6   8   8        0.29        1.16      1.01 o 
  -5   8   8       69.99       74.72      4.69 o 
  -4   8   8        0.60        0.86      0.83 o 
  -3   8   8       27.39       31.17      2.79 o 
  -2   8   8        3.97        1.95      1.03 o 
  -1   8   8        0.76        1.72      1.45 o 
   0   8   8        1.01        0.78      0.80 o 
   1   8   8        3.41        2.23      1.14 o 
   2   8   8        4.46        4.37      1.22 o 
   3   8   8        2.62        0.56      0.93 o 
  -6   9   8        2.05        3.17      2.12 o 
  -5   9   8        1.56        0.15      0.83 o 
  -4   9   8        1.33        1.02      0.86 o 
  -3   9   8        0.28        0.10      1.34 o 
  -2   9   8        0.46        0.35      0.86 o 
  -1   9   8        1.49        1.40      0.91 o 
   0   9   8       17.97       19.88      2.29 o 
   1   9   8        1.09        1.13      1.05 o 
   1 -11   9        0.61        1.23      1.56 o 
   3 -11   9        0.01        0.45      1.34 o 
   4 -11   9        0.12       -1.12      1.34 o 
  -2 -10   9        7.43        7.48      1.56 o 
  -1 -10   9       50.91       52.89      3.13 o 
   0 -10   9        1.28        1.00      0.98 o 
   1 -10   9        0.49        0.86      0.98 o 
   3 -10   9        7.58       10.50      2.46 o 
   4 -10   9        0.03        1.23      1.56 o 
   5 -10   9        0.14       -0.67      1.12 o 
   6 -10   9        2.64        4.02      1.68 o 
   7 -10   9        2.35        2.46      1.79 o 
  -4  -9   9       12.39       14.30      2.09 o 
  -3  -9   9        5.24        4.19      1.34 o 
  -2  -9   9       43.84       40.17      2.84 o 
  -1  -9   9        8.60        9.87      1.68 o 
   0  -9   9        9.10        7.44      2.12 o 
   1  -9   9        0.09       -0.86      0.75 o 
   3  -9   9        2.02        0.56      1.12 o 
   4  -9   9       11.61       11.06      2.35 o 
   5  -9   9        6.14        6.37      1.90 o 
   6  -9   9        9.83       10.83      2.35 o 
   7  -9   9       11.80       10.05      2.35 o 
   8  -9   9        1.98        3.13      1.79 o 
  -5  -8   9       27.97       27.58      2.64 o 
  -4  -8   9        4.52        6.77      1.45 o 
  -3  -8   9       89.64       97.35      4.07 o 
  -2  -8   9        4.60        4.92      1.22 o 
  -1  -8   9        5.89        5.52      1.18 o 
   0  -8   9        0.46        0.17      0.71 o 
   1  -8   9        1.26        1.72      0.91 o 
   2  -8   9        3.32        3.91      1.45 o 
   3  -8   9       49.54       54.06      3.80 o 
   4  -8   9        7.26        4.02      1.45 o 
   5  -8   9        1.45        0.22      1.12 o 
   6  -8   9        5.27        4.36      1.68 o 
   7  -8   9        0.20       -0.78      1.23 o 
   8  -8   9        0.09        1.07      0.91 o 
   9  -8   9        1.80        1.80      1.06 o 
  -6  -7   9        2.15        3.84      1.30 o 
  -5  -7   9        0.36        1.62      2.40 o 
  -4  -7   9       15.23       16.32      1.97 o 
  -3  -7   9       29.67       30.15      2.35 o 
  -2  -7   9       44.83       45.65      2.53 o 
  -1  -7   9        0.01       -0.72      0.89 o 
   0  -7   9       78.98       78.05      4.02 o 
   1  -7   9        0.16       -0.20      0.67 o 
   2  -7   9       26.34       23.24      3.13 o 
   3  -7   9       11.42       12.62      2.12 o 
   4  -7   9        0.51        1.90      1.23 o 
   5  -7   9        3.97        2.23      1.34 o 
   6  -7   9        2.08        3.07      1.02 o 
   7  -7   9        1.18        0.94      0.83 o 
   8  -7   9        0.86        1.08      1.56 o 
   9  -7   9        6.24        5.21      1.38 o 
  -7  -6   9        5.79        6.60      1.45 o 
  -6  -6   9        0.93        1.17      0.95 o 
  -5  -6   9       25.20       25.51      2.29 o 
  -4  -6   9        9.68        6.55      1.42 o 
  -3  -6   9      126.02      131.83      4.30 o 
  -2  -6   9        2.57        2.50      0.98 o 
  -1  -6   9      134.80      138.51      4.13 o 
   0  -6   9       10.47       10.14      1.29 o 
   1  -6   9       14.18       16.78      1.49 o 
   2  -6   9        1.09        1.15      0.59 o 
   3  -6   9        0.66       -0.45      0.78 o 
   4  -6   9        4.88        4.58      1.45 o 
   5  -6   9        0.41        1.01      0.63 o 
   6  -6   9       36.88       39.25      2.46 o 
   7  -6   9        3.31        4.06      1.06 o 
   8  -6   9       11.85        9.26      2.07 o 
   9  -6   9        0.32        0.61      0.95 o 
  10  -6   9        1.02        0.91      1.34 o 
  -8  -5   9        1.61        1.68      1.03 o 
  -7  -5   9        8.48        7.69      1.49 o 
  -6  -5   9       92.68       87.39      3.71 o 
  -5  -5   9        6.21        5.65      1.21 o 
  -4  -5   9        8.13        3.91      1.26 o 
  -3  -5   9       15.45       18.33      2.74 o 
  -2  -5   9      170.24      178.78      4.66 o 
  -1  -5   9       29.53       31.85      1.82 o 
   0  -5   9       19.78       19.23      1.45 o 
   1  -5   9       39.36       33.94      3.18 o 
   2  -5   9       12.18        9.81      1.17 o 
   3  -5   9       18.96       17.44      1.28 o 
   4  -5   9        0.00        1.44      0.73 o 
   5  -5   9       54.83       59.12      2.51 o 
   6  -5   9        0.09        0.09      0.67 o 
   7  -5   9        3.85        4.98      1.13 o 
   8  -5   9        0.74        1.41      0.89 o 
   9  -5   9       15.00       14.02      1.85 o 
  10  -5   9        2.45        0.77      1.12 o 
  -8  -4   9        1.86        1.96      1.06 o 
  -7  -4   9        2.24        2.16      1.06 o 
  -6  -4   9        7.04        4.09      1.14 o 
  -5  -4   9       25.42       26.81      2.62 o 
  -4  -4   9       33.91       34.12      2.21 o 
  -3  -4   9        1.80        2.79      0.91 o 
  -2  -4   9       20.78       20.22      4.13 o 
  -1  -4   9        0.08       -0.34      0.45 o 
   0  -4   9        4.27        2.54      1.06 o 
   1  -4   9       24.26       21.69      1.32 o 
   2  -4   9        0.01        0.10      0.27 o 
   3  -4   9       31.88       32.52      2.40 o 
   4  -4   9      211.29      229.56      5.12 o 
   5  -4   9        0.26        0.98      0.62 o 
   6  -4   9        0.29       -0.17      0.63 o 
   7  -4   9        7.14        6.14      1.22 o 
   8  -4   9        2.91        3.86      1.13 o 
   9  -4   9        2.69        3.18      1.11 o 
  10  -4   9        0.76        0.21      1.10 o 
  -9  -3   9        1.07        0.89      1.34 o 
  -8  -3   9      118.42      135.21      5.58 o 
  -7  -3   9        0.89        0.92      0.97 o 
  -6  -3   9      953.91     1032.61     19.88 o 
  -5  -3   9        1.13        1.09      0.83 o 
  -4  -3   9       10.42       10.25      1.30 o 
  -3  -3   9       21.58       17.89      1.46 o 
  -2  -3   9      174.41      184.73      4.36 o 
  -1  -3   9       11.90       12.66      1.11 o 
   0  -3   9      172.88      175.09      3.90 o 
   1  -3   9       86.56       82.60      1.80 o 
   2  -3   9       21.20       14.91      0.84 o 
   3  -3   9       40.01       41.33      1.33 o 
   4  -3   9        8.74        9.00      1.10 o 
   5  -3   9        3.17        3.92      0.91 o 
   6  -3   9        3.28        4.32      0.98 o 
   7  -3   9        0.16       -0.77      0.62 o 
   8  -3   9        1.45        1.72      1.45 o 
   9  -3   9        0.13       -0.26      0.91 o 
  10  -3   9        0.87        1.01      0.97 o 
  -9  -2   9      202.11      242.49      9.16 o 
  -8  -2   9        0.13        0.11      1.12 o 
  -7  -2   9      131.80      137.95     11.73 o 
  -6  -2   9        9.05        8.45      1.30 o 
  -5  -2   9        3.07        1.68      0.83 o 
  -4  -2   9       28.16       27.20      1.65 o 
  -3  -2   9       14.71       15.13      1.26 o 
  -2  -2   9       19.07       16.32      1.73 o 
  -1  -2   9       61.72       60.19      2.09 o 
   0  -2   9      152.51      147.77      2.53 o 
   1  -2   9        0.19       -0.26      0.31 o 
   2  -2   9       50.26       45.94      3.23 o 
   3  -2   9       23.55       21.21      1.00 o 
   4  -2   9        5.59        4.58      0.91 o 
   5  -2   9        1.45        1.28      0.62 o 
   6  -2   9        1.22        1.51      0.71 o 
   7  -2   9        0.72        0.62      0.84 o 
   8  -2   9        7.77        5.66      1.30 o 
   9  -2   9        0.02        1.34      1.03 o 
  10  -2   9        4.62        6.06      2.40 o 
 -10  -1   9       16.71       20.22      3.02 o 
  -9  -1   9        5.82        7.15      1.90 o 
  -8  -1   9       80.04       83.32      4.80 o 
  -7  -1   9        4.63        4.69      1.56 o 
  -6  -1   9      150.52      143.83      4.02 o 
  -5  -1   9        5.75        5.43      1.02 o 
  -4  -1   9       37.30       39.17      1.80 o 
  -3  -1   9       42.01       35.99      1.65 o 
  -2  -1   9        1.31        3.82      0.47 o 
  -1  -1   9        7.61        6.67      0.57 o 
   0  -1   9        2.17        3.19      0.44 o 
   1  -1   9        7.40        5.55      0.58 o 
   2  -1   9       26.02       20.02      0.97 o 
   3  -1   9       69.84       63.46      1.73 o 
   4  -1   9        1.75        3.12      0.75 o 
   5  -1   9        3.25        1.35      0.64 o 
   6  -1   9        0.08        0.67      0.63 o 
   7  -1   9       14.05       15.94      1.78 o 
   8  -1   9        1.71        2.27      0.94 o 
   9  -1   9        3.71        4.96      1.34 o 
 -10   0   9        0.50        1.56      1.45 o 
  -9   0   9        6.33        4.69      1.79 o 
  -8   0   9        5.23        4.36      1.56 o 
  -7   0   9      467.72      499.39     13.29 o 
  -6   0   9        7.75       10.16      1.90 o 
  -5   0   9       78.75       85.16      2.73 o 
  -4   0   9       15.68       14.40      0.86 o 
  -3   0   9      113.35      113.90      2.28 o 
  -2   0   9        9.06        7.73      0.66 o 
  -1   0   9      261.17      254.31      3.84 o 
   0   0   9        0.17       -0.17      0.24 o 
   1   0   9       51.85       49.73      1.48 o 
   2   0   9      118.72      120.38      2.53 o 
   3   0   9       32.26       28.34      1.68 o 
   4   0   9       94.71      109.09      2.69 o 
   5   0   9        3.54        2.66      0.83 o 
   6   0   9       26.17       23.82      1.93 o 
   7   0   9        1.60        0.58      0.75 o 
   8   0   9        0.10       -0.12      0.84 o 
   9   0   9        0.12        0.06      0.80 o 
  -9   1   9        0.01       -0.56      0.89 o 
  -8   1   9       62.29       85.33      4.69 o 
  -7   1   9       36.87       32.95      3.13 o 
  -6   1   9       15.50       14.46      2.90 o 
  -5   1   9        7.91        7.38      1.02 o 
  -4   1   9      231.95      227.32      8.60 o 
  -3   1   9       32.03       34.20      1.16 o 
  -2   1   9        6.40        9.32      0.69 o 
  -1   1   9        0.80        0.34      0.29 o 
   0   1   9      109.87      105.30      2.25 o 
   1   1   9       14.06       13.24      0.88 o 
   2   1   9        0.15        0.13      0.33 o 
   3   1   9        6.60        4.73      0.70 o 
   4   1   9        1.68        1.23      0.47 o 
   5   1   9        0.23        0.31      0.59 o 
   6   1   9        2.17        2.31      0.91 o 
   7   1   9        5.90        4.11      1.14 o 
   8   1   9        1.36        1.70      0.94 o 
   9   1   9        2.89        3.25      1.56 o 
  -9   2   9      156.96      171.34      7.04 o 
  -8   2   9        8.72        8.15      1.90 o 
  -7   2   9      268.22      295.27     19.27 o 
  -6   2   9        0.49        0.30      0.67 o 
  -5   2   9        1.80        1.23      0.63 o 
  -4   2   9        0.04        0.39      0.47 o 
  -3   2   9        0.07       -0.02      0.43 o 
  -2   2   9        0.01       -0.24      0.35 o 
  -1   2   9       51.80       51.47      1.74 o 
   0   2   9       91.04       94.50      2.18 o 
   1   2   9       50.05       51.94      1.68 o 
   2   2   9        3.52        3.52      0.67 o 
   3   2   9        1.09        0.54      0.45 o 
   4   2   9        0.78        1.19      0.96 o 
   5   2   9        2.59        1.99      1.28 o 
   6   2   9        0.90       -0.04      0.64 o 
   7   2   9        1.20        2.27      0.91 o 
   8   2   9        6.07        9.58      1.58 o 
  -9   3   9        1.30       -1.21      0.89 o 
  -8   3   9       80.16       87.84      4.91 o 
  -7   3   9        5.27        4.84      1.11 o 
  -6   3   9       12.86        8.94      1.30 o 
  -5   3   9        5.52        5.12      1.02 o 
  -4   3   9       10.46       10.70      1.26 o 
  -3   3   9        1.07        1.45      0.89 o 
  -2   3   9        7.87        6.87      0.98 o 
  -1   3   9        2.44        1.95      0.59 o 
   0   3   9       12.53       11.21      0.88 o 
   1   3   9        8.73       10.19      1.14 o 
   2   3   9        0.44        0.26      0.43 o 
   3   3   9       13.54       14.41      1.16 o 
   4   3   9        0.22        0.17      0.49 o 
   5   3   9        4.57        4.74      0.85 o 
   6   3   9        3.21        3.28      1.06 o 
   7   3   9        0.29       -0.74      0.70 o 
   8   3   9        0.55        1.28      1.03 o 
 -10   4   9        0.00       -1.23      1.45 o 
  -9   4   9       30.37       30.77      2.40 o 
  -8   4   9       18.54       20.65      1.96 o 
  -7   4   9       34.97       38.22      2.32 o 
  -6   4   9        0.35        0.25      0.70 o 
  -5   4   9       35.73       32.29      1.93 o 
  -4   4   9        3.76        6.36      1.10 o 
  -3   4   9        9.16        8.93      1.18 o 
  -2   4   9        1.58        3.48      0.89 o 
  -1   4   9       41.42       45.96      2.21 o 
   0   4   9        0.09       -0.56      0.67 o 
   1   4   9        1.46        0.89      0.47 o 
   2   4   9       14.36       13.59      1.13 o 
   3   4   9       11.88       12.99      1.21 o 
   4   4   9        0.67        0.76      0.57 o 
   5   4   9        0.00        0.10      0.54 o 
   6   4   9       23.24       25.15      2.29 o 
   7   4   9        1.14        2.11      1.01 o 
 -10   5   9       33.88       35.07      4.02 o 
  -9   5   9        5.53        8.15      2.35 o 
  -8   5   9       45.79       47.66      3.69 o 
  -7   5   9        5.43        4.14      1.13 o 
  -6   5   9       12.80       10.32      1.45 o 
  -5   5   9        2.00        1.40      0.79 o 
  -4   5   9       20.17       19.45      1.73 o 
  -3   5   9        2.30        0.49      0.62 o 
  -2   5   9       17.58       18.31      2.62 o 
  -1   5   9        5.63        6.82      1.62 o 
   0   5   9        2.00        1.22      0.75 o 
   1   5   9        0.57        1.00      0.75 o 
   2   5   9        2.44        1.33      1.51 o 
   3   5   9       11.40        7.97      1.07 o 
   4   5   9        0.88        0.17      0.55 o 
   5   5   9        0.20        0.08      0.62 o 
   6   5   9        1.06        0.27      0.83 o 
  -9   6   9        1.60       -0.22      1.68 o 
  -8   6   9        4.13        4.59      1.26 o 
  -7   6   9        0.03        1.34      0.80 o 
  -6   6   9        5.49        6.62      1.26 o 
  -5   6   9        0.76        0.78      0.79 o 
  -4   6   9        2.47        1.69      0.83 o 
  -3   6   9       18.70       21.81      1.97 o 
  -2   6   9        4.54        7.27      1.62 o 
  -1   6   9        1.33        1.41      0.95 o 
   0   6   9        3.82        2.57      0.95 o 
   1   6   9        0.26        0.34      1.17 o 
   2   6   9        2.85        2.50      2.01 o 
   3   6   9        5.41        6.71      1.38 o 
   4   6   9        2.69        2.09      0.93 o 
   5   6   9        0.18        0.95      0.73 o 
  -8   7   9        0.00       -0.64      0.80 o 
  -7   7   9        0.36        0.61      1.17 o 
  -6   7   9        4.13        5.39      1.26 o 
  -5   7   9        2.72        2.23      1.34 o 
  -4   7   9        1.58        1.54      0.91 o 
  -3   7   9        0.21        0.17      0.66 o 
  -2   7   9        0.65        1.17      0.87 o 
  -1   7   9        6.05        5.00      1.26 o 
   0   7   9        5.98        6.04      1.30 o 
   1   7   9        1.43        1.68      0.95 o 
   2   7   9        0.39        0.57      0.86 o 
   3   7   9        0.78        1.25      0.91 o 
   4   7   9        6.56        8.54      1.62 o 
  -7   8   9        2.64        2.31      1.10 o 
  -6   8   9        0.60       -0.15      0.86 o 
  -5   8   9        4.33        5.42      1.30 o 
  -4   8   9        0.46        1.41      0.83 o 
  -3   8   9        4.75        4.74      1.30 o 
  -2   8   9        1.43        0.79      0.94 o 
  -1   8   9        0.01       -0.02      1.17 o 
   0   8   9        0.01        0.05      0.89 o 
   1   8   9       12.67       13.07      1.93 o 
   2   8   9        5.11        5.84      1.42 o 
  -5   9   9        0.01        1.59      0.98 o 
  -4   9   9        1.18        4.28      1.29 o 
  -3   9   9        0.03        0.14      0.91 o 
  -2   9   9        7.83        6.33      1.50 o 
  -1   9   9        0.67        1.84      1.03 o 
   0   9   9        6.94        8.89      1.69 o 
  -1 -10  10        0.01       -1.24      0.83 o 
   0 -10  10        0.21        0.05      1.40 o 
   1 -10  10        0.58        0.22      1.23 o 
   2 -10  10        1.18        1.23      1.56 o 
   3 -10  10        0.26        2.12      1.45 o 
   4 -10  10        2.05        1.56      1.34 o 
   5 -10  10        0.45        1.79      1.45 o 
   6 -10  10       22.32       20.89      3.13 o 
  -3  -9  10        2.17        2.79      1.26 o 
  -2  -9  10        9.05        9.53      1.73 o 
  -1  -9  10        5.89        7.40      1.42 o 
   0  -9  10        0.65        0.44      0.86 o 
   1  -9  10        0.11        1.28      0.95 o 
   2  -9  10        1.03        0.11      1.34 o 
   3  -9  10       25.79       24.57      3.13 o 
   4  -9  10        0.97        2.01      1.45 o 
   5  -9  10        0.20        0.11      1.12 o 
   6  -9  10        0.09       -1.12      1.23 o 
   7  -9  10        1.68        0.45      1.45 o 
  -5  -8  10        2.95        4.69      1.54 o 
  -4  -8  10        6.43        6.95      2.96 o 
  -3  -8  10        9.82       11.03      1.81 o 
  -2  -8  10        0.21       -0.50      0.84 o 
  -1  -8  10        5.88        4.22      1.14 o 
   0  -8  10       13.62        9.95      1.46 o 
   1  -8  10        8.41        8.48      1.34 o 
   2  -8  10        5.42        5.70      1.79 o 
   3  -8  10        1.92        2.35      1.34 o 
   4  -8  10        2.75        5.58      1.68 o 
   5  -8  10        0.25        1.68      1.34 o 
   6  -8  10       11.19       10.28      2.23 o 
   7  -8  10        0.21       -1.45      1.12 o 
   8  -8  10        3.92        3.13      1.79 o 
  -6  -7  10       10.60       11.32      2.74 o 
  -5  -7  10        0.64        0.22      0.98 o 
  -4  -7  10       27.14       26.85      2.44 o 
  -3  -7  10        0.97       -0.45      0.79 o 
  -2  -7  10       38.45       41.34      4.47 o 
  -1  -7  10       25.46       23.77      2.00 o 
   0  -7  10        2.97        2.84      1.02 o 
   1  -7  10        2.37        2.79      0.95 o 
   2  -7  10        0.18       -0.11      1.01 o 
   3  -7  10        0.54        0.22      0.89 o 
   4  -7  10        9.45        9.72      2.01 o 
   5  -7  10        0.37        2.90      1.45 o 
   6  -7  10       11.23        9.38      2.12 o 
   7  -7  10        0.98        2.35      1.56 o 
   8  -7  10        0.35       -0.45      1.17 o 
   9  -7  10       14.88       15.19      2.01 o 
  -7  -6  10        4.55        6.15      2.18 o 
  -6  -6  10        6.14        8.58      1.58 o 
  -5  -6  10       69.28       67.44      3.36 o 
  -4  -6  10        0.45        1.43      0.97 o 
  -3  -6  10        0.96        1.90      0.95 o 
  -2  -6  10        6.80        6.29      1.26 o 
  -1  -6  10        2.82        2.68      0.91 o 
   0  -6  10       17.07       16.42      1.54 o 
   1  -6  10        2.70        2.73      0.78 o 
   2  -6  10        0.84        0.34      0.73 o 
   3  -6  10        0.41        0.45      0.89 o 
   4  -6  10        0.13       -1.17      0.78 o 
   5  -6  10        0.09        1.45      1.23 o 
   6  -6  10        0.33        0.45      0.80 o 
   7  -6  10        4.00        3.55      1.14 o 
   8  -6  10       15.48       14.76      1.85 o 
   9  -6  10        1.39        0.52      1.02 o 
  -7  -5  10        0.64        1.19      2.85 o 
  -6  -5  10       25.00       22.50      2.16 o 
  -5  -5  10       20.56       24.14      2.13 o 
  -4  -5  10        4.89        2.62      1.03 o 
  -3  -5  10        5.67        4.67      1.10 o 
  -2  -5  10        0.02        0.89      0.71 o 
  -1  -5  10        0.41        0.06      0.63 o 
   0  -5  10        0.92        1.06      0.67 o 
   1  -5  10       11.79       12.73      1.84 o 
   2  -5  10        0.01        0.18      0.45 o 
   3  -5  10        6.96        4.47      1.34 o 
   4  -5  10       24.12       29.71      2.79 o 
   5  -5  10       22.87       24.47      1.77 o 
   6  -5  10        1.86        0.59      0.95 o 
   7  -5  10       65.37       65.69      3.04 o 
   8  -5  10        0.83        0.73      0.91 o 
   9  -5  10       38.47       44.26      3.07 o 
  -8  -4  10        5.84        9.00      1.66 o 
  -7  -4  10        5.90        8.52      1.49 o 
  -6  -4  10        2.64        2.10      0.99 o 
  -5  -4  10       47.10       41.93      2.49 o 
  -4  -4  10       10.64        8.63      2.68 o 
  -3  -4  10        6.08        5.71      1.06 o 
  -2  -4  10        0.59       -0.24      0.54 o 
  -1  -4  10        2.64        1.45      0.63 o 
   0  -4  10       21.87       21.89      2.01 o 
   1  -4  10        0.00        0.95      0.51 o 
   2  -4  10        3.01        3.22      0.70 o 
   3  -4  10        9.03        9.62      1.05 o 
   4  -4  10       74.34       78.33      2.86 o 
   5  -4  10       14.33       15.74      1.49 o 
   6  -4  10        0.22       -0.18      1.12 o 
   7  -4  10        0.01        0.84      0.87 o 
   8  -4  10       15.17       16.04      2.01 o 
   9  -4  10        0.45       -0.06      1.01 o 
  -9  -3  10        4.64        6.25      2.01 o 
  -8  -3  10        0.25        0.75      0.94 o 
  -7  -3  10        8.30        9.15      1.49 o 
  -6  -3  10       23.68       26.43      2.13 o 
  -5  -3  10       12.85       13.16      2.18 o 
  -4  -3  10       62.47       58.96      2.56 o 
  -3  -3  10       13.77       14.05      1.38 o 
  -2  -3  10        0.48        0.45      0.78 o 
  -1  -3  10        0.33        0.54      0.51 o 
   0  -3  10       13.35       10.60      1.06 o 
   1  -3  10      142.23      141.03      3.46 o 
   2  -3  10        0.03       -0.02      0.34 o 
   3  -3  10       39.01       40.93      1.88 o 
   4  -3  10       18.95       22.23      1.61 o 
   5  -3  10       44.57       42.25      2.17 o 
   6  -3  10        0.30       -0.10      0.59 o 
   7  -3  10       48.64       48.55      2.68 o 
   8  -3  10        8.35        7.60      1.49 o 
   9  -3  10        4.76        6.39      2.18 o 
  -9  -2  10        5.13        7.60      2.12 o 
  -8  -2  10        3.00        4.91      1.56 o 
  -7  -2  10        2.37        4.38      2.01 o 
  -6  -2  10        0.20       -0.55      1.45 o 
  -5  -2  10        0.69        0.49      0.75 o 
  -4  -2  10        0.09       -0.30      0.47 o 
  -3  -2  10       11.59       12.36      1.21 o 
  -2  -2  10       29.22       34.22      1.70 o 
  -1  -2  10       16.12       13.90      1.14 o 
   0  -2  10        5.49        3.55      0.67 o 
   1  -2  10        0.96        1.47      0.41 o 
   2  -2  10        0.32       -0.05      0.34 o 
   3  -2  10        5.08        5.11      0.61 o 
   4  -2  10        0.00       -0.39      0.55 o 
   5  -2  10       15.36       15.07      1.49 o 
   6  -2  10        2.00        3.47      0.97 o 
   7  -2  10        2.26        3.96      1.17 o 
   8  -2  10       13.18       14.88      2.68 o 
   9  -2  10        8.98       10.67      2.40 o 
  -9  -1  10        2.36        3.02      1.56 o 
  -8  -1  10       74.78       70.70      4.47 o 
  -7  -1  10       10.60        8.94      2.01 o 
  -6  -1  10        9.12       11.73      2.12 o 
  -5  -1  10        0.62        0.39      0.59 o 
  -4  -1  10        8.99        8.02      1.02 o 
  -3  -1  10        0.18       -0.45      0.67 o 
  -2  -1  10       48.03       50.72      1.96 o 
  -1  -1  10       22.53       25.90      1.45 o 
   0  -1  10      119.65      115.86      2.35 o 
   1  -1  10       11.58       11.05      0.82 o 
   2  -1  10        8.44        6.35      0.67 o 
   3  -1  10        8.90        9.73      0.84 o 
   4  -1  10        8.18        8.11      1.13 o 
   5  -1  10       42.12       32.96      1.96 o 
   6  -1  10        2.08        2.64      1.17 o 
   7  -1  10       10.66        9.13      1.46 o 
   8  -1  10        2.87        3.55      1.17 o 
   9  -1  10        2.19        0.63      0.91 o 
 -10   0  10        0.31        1.56      1.79 o 
  -9   0  10        0.33       -0.11      1.12 o 
  -8   0  10        0.45       -0.78      0.89 o 
  -7   0  10        0.26       -1.17      0.78 o 
  -6   0  10       10.27        9.61      1.90 o 
  -5   0  10        0.79        0.45      1.01 o 
  -4   0  10        0.13        1.23      0.89 o 
  -3   0  10        2.68        2.02      0.62 o 
  -2   0  10       23.59       24.98      1.02 o 
  -1   0  10        7.59        7.93      0.66 o 
   0   0  10      106.45      103.63      2.30 o 
   1   0  10       30.87       29.59      1.31 o 
   2   0  10      105.49       90.85      2.30 o 
   3   0  10       17.51       14.72      0.99 o 
   4   0  10       49.28       53.18      2.45 o 
   5   0  10        4.79        4.34      1.02 o 
   6   0  10       95.89       94.52      3.67 o 
   7   0  10        0.44        1.39      0.80 o 
   8   0  10        2.19        4.76      1.22 o 
   9   0  10        0.25       -0.03      0.94 o 
 -10   1  10        4.09        4.80      1.90 o 
  -9   1  10        4.09        4.13      1.79 o 
  -8   1  10       10.76        7.15      1.90 o 
  -7   1  10        0.00        1.01      1.12 o 
  -6   1  10        0.34        2.57      1.12 o 
  -5   1  10        7.95        9.57      2.07 o 
  -4   1  10       75.91       78.92      2.68 o 
  -3   1  10       36.81       35.80      1.77 o 
  -2   1  10        7.84        8.15      0.70 o 
  -1   1  10       38.15       33.88      1.25 o 
   0   1  10        8.86        7.18      0.72 o 
   1   1  10        3.29        3.49      0.59 o 
   2   1  10        2.18        2.28      0.55 o 
   3   1  10       23.61       21.15      1.32 o 
   4   1  10        0.36        0.66      0.46 o 
   5   1  10        1.00        0.95      0.84 o 
   6   1  10        1.78        1.50      0.91 o 
   7   1  10       13.70       12.14      2.12 o 
   8   1  10        0.64        2.38      1.05 o 
  -9   2  10       52.79       51.83      4.02 o 
  -8   2  10        7.65        8.82      2.01 o 
  -7   2  10        1.52       -0.34      0.89 o 
  -6   2  10        0.79       -0.42      0.59 o 
  -5   2  10        4.43        5.00      0.95 o 
  -4   2  10        0.07       -0.29      0.51 o 
  -3   2  10       81.37       84.17      2.84 o 
  -2   2  10        1.96        0.88      0.59 o 
  -1   2  10       62.01       56.27      2.62 o 
   0   2  10        0.30        0.90      0.41 o 
   1   2  10       23.82       20.40      1.20 o 
   2   2  10      119.98      130.77      3.00 o 
   3   2  10        0.10       -0.18      0.41 o 
   4   2  10        0.18        0.89      0.51 o 
   5   2  10        0.01       -0.24      0.78 o 
   6   2  10        0.11        0.93      0.78 o 
   7   2  10        0.30       -0.67      0.71 o 
   8   2  10       36.76       56.23      5.03 o 
  -9   3  10        0.19       -1.34      0.89 o 
  -8   3  10        8.70        7.60      1.90 o 
  -7   3  10        1.57        1.32      1.12 o 
  -6   3  10       41.54       45.80      2.37 o 
  -5   3  10        1.02        0.21      1.01 o 
  -4   3  10        0.37       -0.10      0.54 o 
  -3   3  10        0.82        3.49      0.78 o 
  -2   3  10       31.31       28.78      1.74 o 
  -1   3  10       11.73       11.85      1.30 o 
   0   3  10        3.40        2.76      0.84 o 
   1   3  10        0.35        0.18      0.43 o 
   2   3  10        7.03        6.80      0.88 o 
   3   3  10       13.62       11.39      1.14 o 
   4   3  10        1.96        2.46      0.70 o 
   5   3  10        0.92        0.18      0.64 o 
   6   3  10        0.74        1.43      0.89 o 
   7   3  10        0.11        0.34      0.83 o 
  -9   4  10       48.24       54.20      2.94 o 
  -8   4  10        0.75       -0.25      1.06 o 
  -7   4  10        0.41        0.49      0.80 o 
  -6   4  10        0.62        0.98      0.78 o 
  -5   4  10        3.31        2.46      0.91 o 
  -4   4  10        0.26        0.11      0.78 o 
  -3   4  10        4.13        4.74      0.98 o 
  -2   4  10       10.16       13.01      1.46 o 
  -1   4  10       12.79       12.29      1.42 o 
   0   4  10        9.27        7.71      1.26 o 
   1   4  10        0.32        0.39      0.63 o 
   2   4  10        1.62       -0.25      0.55 o 
   3   4  10       13.24       12.39      1.24 o 
   4   4  10       22.49       17.92      1.48 o 
   5   4  10        1.03        0.56      0.57 o 
   6   4  10       13.20       17.39      2.01 o 
  -9   5  10        0.74       -0.64      0.85 o 
  -8   5  10        0.38       -0.93      1.84 o 
  -7   5  10        2.15        2.33      1.12 o 
  -6   5  10        1.25        3.41      1.02 o 
  -5   5  10        1.48        0.91      0.72 o 
  -4   5  10        5.46        5.73      1.13 o 
  -3   5  10        0.58        2.22      0.86 o 
  -2   5  10       11.66       11.90      1.50 o 
  -1   5  10        0.79        0.35      0.67 o 
   0   5  10        0.25        0.37      0.64 o 
   1   5  10       22.29       26.15      2.74 o 
   2   5  10        0.93        0.00      0.63 o 
   3   5  10        1.14        0.22      0.70 o 
   4   5  10        0.35        0.57      0.64 o 
   5   5  10       11.18       12.83      1.44 o 
  -9   6  10       11.81       15.19      3.02 o 
  -8   6  10        0.00        0.44      0.86 o 
  -7   6  10        2.55        1.82      0.91 o 
  -6   6  10        0.27        0.14      1.06 o 
  -5   6  10        2.14        2.35      1.23 o 
  -4   6  10        0.00       -0.04      0.67 o 
  -3   6  10        9.97        9.39      1.73 o 
  -2   6  10        8.63        8.90      1.40 o 
  -1   6  10        3.12        3.31      1.05 o 
   0   6  10        2.82        3.15      1.02 o 
   1   6  10        3.29        2.03      0.98 o 
   2   6  10        9.08        9.60      1.68 o 
   3   6  10        0.37        0.28      0.72 o 
   4   6  10        0.05        0.11      1.84 o 
  -8   7  10        0.01       -0.37      0.83 o 
  -7   7  10        0.02        1.19      0.97 o 
  -6   7  10        2.19        1.36      0.91 o 
  -5   7  10        0.47        0.12      0.89 o 
  -4   7  10        1.50        1.18      1.23 o 
  -3   7  10        1.04        1.45      0.91 o 
  -2   7  10        0.14       -0.83      0.55 o 
  -1   7  10        1.58        0.36      0.75 o 
   0   7  10        0.05        0.09      0.83 o 
   1   7  10        6.78        4.80      1.22 o 
   2   7  10        0.24       -0.31      0.78 o 
   3   7  10        5.72        3.86      1.30 o 
  -6   8  10        0.52        0.42      1.90 o 
  -5   8  10        3.51        4.90      1.34 o 
  -4   8  10        0.02        0.67      0.89 o 
  -3   8  10        0.01        0.56      0.79 o 
  -2   8  10        2.93        2.81      1.18 o 
  -1   8  10        0.57        0.42      0.89 o 
   0   8  10        5.19        6.23      1.37 o 
   1   8  10        9.90       13.29      2.05 o 
  -3   9  10        3.52        5.63      1.56 o 
  -2   9  10        3.90        4.06      1.22 o 
   0 -10  11        0.26        0.37      0.83 o 
   1 -10  11        0.61        0.45      1.45 o 
   2 -10  11        0.77        1.56      1.45 o 
   3 -10  11        1.26        0.89      1.34 o 
   4 -10  11       10.44       12.96      2.68 o 
   5 -10  11        1.10       -1.68      1.12 o 
  -3  -9  11        0.31        0.33      1.23 o 
  -2  -9  11        0.02       -0.26      0.98 o 
  -1  -9  11        5.23        4.30      2.40 o 
   0  -9  11        1.31        1.49      0.91 o 
   1  -9  11        5.88        5.58      1.90 o 
   2  -9  11        1.26        0.67      1.45 o 
   3  -9  11        0.58        1.79      1.45 o 
   4  -9  11        0.26        1.34      1.45 o 
   5  -9  11       35.09       33.40      3.80 o 
   6  -9  11        0.17       -0.89      1.34 o 
   7  -9  11        0.88        1.23      1.56 o 
  -4  -8  11        2.77        3.35      1.26 o 
  -3  -8  11        0.39        0.84      1.03 o 
  -2  -8  11        2.36        1.41      1.06 o 
  -1  -8  11        0.12       -0.29      0.75 o 
   0  -8  11        1.81        3.24      1.11 o 
   1  -8  11        0.00       -1.12      0.89 o 
   2  -8  11        2.53        3.46      1.56 o 
   3  -8  11        2.62        3.13      1.56 o 
   4  -8  11       84.56      109.24      6.03 o 
   5  -8  11        1.19        3.02      1.56 o 
   6  -8  11       32.32       34.18      3.80 o 
   7  -8  11        1.02        0.67      1.56 o 
   8  -8  11       59.77       66.01      4.91 o 
  -5  -7  11        3.27        3.93      1.29 o 
  -4  -7  11        5.73        6.05      1.34 o 
  -3  -7  11       11.39       11.86      1.74 o 
  -2  -7  11        0.11       -0.07      0.70 o 
  -1  -7  11        0.22        0.17      0.79 o 
   0  -7  11        0.31        0.84      0.79 o 
   1  -7  11       60.33       64.83      2.78 o 
   2  -7  11        0.53       -1.12      0.89 o 
   3  -7  11       20.67       22.90      2.79 o 
   4  -7  11        0.91       -1.01      0.89 o 
   5  -7  11      119.17      116.50      5.92 o 
   6  -7  11        2.45        3.24      1.68 o 
   7  -7  11       32.61       34.29      3.69 o 
   8  -7  11        2.60        5.81      2.01 o 
  -6  -6  11        0.90        0.50      1.34 o 
  -5  -6  11        6.79        9.38      3.24 o 
  -4  -6  11        2.28        0.50      0.87 o 
  -3  -6  11        1.24        1.40      0.91 o 
  -2  -6  11       23.70       24.48      2.05 o 
  -1  -6  11        0.09       -0.71      0.59 o 
   0  -6  11        2.97        3.80      0.95 o 
   1  -6  11        0.11       -0.14      0.59 o 
   2  -6  11       10.09        7.82      1.79 o 
   3  -6  11        0.04        1.56      1.12 o 
   4  -6  11      112.83      120.96      5.70 o 
   5  -6  11        0.46       -0.78      1.01 o 
   6  -6  11       19.95       19.10      2.79 o 
   7  -6  11       16.05       17.20      2.90 o 
   8  -6  11        2.38        3.69      1.13 o 
   9  -6  11        0.62        0.24      0.98 o 
  -7  -5  11        0.05       -0.06      0.94 o 
  -6  -5  11        0.00        0.38      0.86 o 
  -5  -5  11        1.23       -0.70      0.75 o 
  -4  -5  11       11.30       10.22      1.49 o 
  -3  -5  11       11.83       10.79      1.84 o 
  -2  -5  11        6.19        7.27      1.22 o 
  -1  -5  11        1.59        1.25      0.75 o 
   0  -5  11        2.41        2.79      1.12 o 
   1  -5  11       46.11       44.53      2.07 o 
   2  -5  11       12.16       12.32      1.23 o 
   3  -5  11       50.71       53.39      3.57 o 
   4  -5  11       18.52       23.23      2.68 o 
   5  -5  11       44.39       35.41      3.35 o 
   6  -5  11        0.74        1.25      0.91 o 
   7  -5  11      188.37      212.61      5.91 o 
   8  -5  11        9.17        9.62      2.79 o 
   9  -5  11       47.22       55.58      4.91 o 
  -8  -4  11        0.50       -0.86      0.89 o 
  -7  -4  11        9.62        7.79      1.45 o 
  -6  -4  11        8.59        8.82      1.54 o 
  -5  -4  11        0.67        1.13      0.94 o 
  -4  -4  11       18.23       14.62      2.40 o 
  -3  -4  11        0.18       -0.41      0.59 o 
  -2  -4  11        2.17        1.39      0.75 o 
  -1  -4  11        0.88       -0.52      1.51 o 
   0  -4  11       38.60       27.25      1.90 o 
   1  -4  11        0.21        0.45      1.17 o 
   2  -4  11       18.89       20.00      1.42 o 
   3  -4  11        2.45        3.24      1.34 o 
   4  -4  11      357.24      414.93      7.99 o 
   5  -4  11        5.46        6.64      1.18 o 
   6  -4  11      138.97      155.99      4.77 o 
   7  -4  11        7.43        6.21      1.62 o 
   8  -4  11      117.00      129.87      4.73 o 
   9  -4  11        0.49        2.30      2.18 o 
  -8  -3  11        1.55        1.23      1.23 o 
  -7  -3  11        4.86        6.26      1.37 o 
  -6  -3  11       21.94       26.99      2.13 o 
  -5  -3  11        6.49        4.99      1.11 o 
  -4  -3  11       14.30       16.32      1.57 o 
  -3  -3  11       30.65       28.68      2.18 o 
  -2  -3  11        8.90        8.02      1.11 o 
  -1  -3  11       53.31       60.65      3.35 o 
   0  -3  11       18.89       19.48      1.46 o 
   1  -3  11        2.62        2.23      0.63 o 
   2  -3  11        2.31        3.50      0.78 o 
   3  -3  11      272.08      309.14     15.25 o 
   4  -3  11       10.81        9.57      1.26 o 
   5  -3  11      478.00      501.36     12.73 o 
   6  -3  11        1.78        0.89      0.79 o 
   7  -3  11      188.26      201.38     14.13 o 
   8  -3  11        1.72        0.67      0.93 o 
   9  -3  11       10.92        9.49      3.91 o 
  -9  -2  11        2.36        2.68      1.56 o 
  -8  -2  11        1.42        0.11      1.34 o 
  -7  -2  11        0.34        1.34      1.34 o 
  -6  -2  11        0.75        0.78      0.75 o 
  -5  -2  11        5.36        5.25      1.06 o 
  -4  -2  11        0.52        0.50      0.67 o 
  -3  -2  11        0.43        0.63      0.59 o 
  -2  -2  11       28.56       23.28      3.63 o 
  -1  -2  11       11.83        9.45      1.06 o 
   0  -2  11       92.63       89.76      2.76 o 
   1  -2  11        3.22        3.43      0.71 o 
   2  -2  11      131.50      129.96      3.23 o 
   3  -2  11        2.62        2.23      0.79 o 
   4  -2  11       81.49       87.32      4.91 o 
   5  -2  11        0.88        0.08      0.67 o 
   6  -2  11      114.48      107.93      3.91 o 
   7  -2  11        3.30        2.60      1.02 o 
   8  -2  11        4.07        1.84      0.95 o 
   9  -2  11        6.35        9.41      1.77 o 
  -9  -1  11        0.83        0.78      1.45 o 
  -8  -1  11       37.11       41.44      3.80 o 
  -7  -1  11        1.40        0.89      1.12 o 
  -6  -1  11        1.15        1.12      1.12 o 
  -5  -1  11        1.11        2.01      1.12 o 
  -4  -1  11       10.31       11.18      1.28 o 
  -3  -1  11       10.67        9.90      1.07 o 
  -2  -1  11        8.40        6.28      1.51 o 
  -1  -1  11       56.59       52.36      2.05 o 
   0  -1  11        0.73        1.06      0.43 o 
   1  -1  11       24.42       22.92      1.17 o 
   2  -1  11        0.07        0.08      0.38 o 
   3  -1  11        0.89        1.12      0.82 o 
   4  -1  11        0.03       -0.35      0.56 o 
   5  -1  11       34.51       27.83      3.29 o 
   6  -1  11       29.62       30.26      2.25 o 
   7  -1  11        0.04        1.66      0.95 o 
   8  -1  11        1.44        1.91      0.95 o 
   9  -1  11        7.88        9.29      1.79 o 
  -9   0  11        3.73        3.69      1.79 o 
  -8   0  11        0.90        0.67      1.34 o 
  -7   0  11        6.45        7.48      1.90 o 
  -6   0  11        0.93        0.67      1.01 o 
  -5   0  11        1.14        0.89      0.89 o 
  -4   0  11        0.06        0.22      0.78 o 
  -3   0  11       16.57       18.09      2.12 o 
  -2   0  11       58.36       57.73      1.66 o 
  -1   0  11       13.75       13.34      0.88 o 
   0   0  11      340.80      333.37      5.09 o 
   1   0  11        3.92        4.28      0.66 o 
   2   0  11       55.02       51.76      1.76 o 
   3   0  11       27.01       25.55      1.43 o 
   4   0  11       40.16       28.60      1.97 o 
   5   0  11        0.65       -0.52      1.12 o 
   6   0  11       86.09       76.08      3.41 o 
   7   0  11       18.01       17.87      2.01 o 
   8   0  11       53.80       67.53      3.51 o 
  -9   1  11        1.54        4.13      1.79 o 
  -8   1  11        0.94        2.23      1.34 o 
  -7   1  11        4.71        1.79      1.23 o 
  -6   1  11        0.83        2.35      1.12 o 
  -5   1  11        1.52        0.34      0.89 o 
  -4   1  11       15.59       15.53      2.12 o 
  -3   1  11       71.76       68.66      5.08 o 
  -2   1  11       16.99       18.96      2.40 o 
  -1   1  11       18.34       17.77      1.19 o 
   0   1  11       14.30       14.81      1.02 o 
   1   1  11        0.00        0.87      0.47 o 
   2   1  11        1.51        2.17      0.78 o 
   3   1  11        6.06        5.63      0.79 o 
   4   1  11        2.15        1.56      0.71 o 
   5   1  11       84.52       75.52      3.24 o 
   6   1  11        5.64        4.21      1.68 o 
   7   1  11        9.08        5.47      1.34 o 
   8   1  11        0.51        0.97      1.17 o 
  -9   2  11       13.94       12.51      2.57 o 
  -8   2  11        0.64        1.01      1.23 o 
  -7   2  11        0.17        0.22      0.89 o 
  -6   2  11        5.13        4.58      1.45 o 
  -5   2  11        0.06       -0.17      0.63 o 
  -4   2  11        0.01        0.56      0.89 o 
  -3   2  11        3.39        1.46      0.75 o 
  -2   2  11       12.35       11.91      1.22 o 
  -1   2  11       20.78       21.00      2.90 o 
   0   2  11      212.73      218.10      3.95 o 
   1   2  11        8.11        8.25      0.91 o 
   2   2  11        0.85        1.91      0.56 o 
   3   2  11        8.51        5.74      0.80 o 
   4   2  11      245.33      234.61      4.69 o 
   5   2  11        5.58        4.96      1.56 o 
   6   2  11        1.72        1.41      0.89 o 
   7   2  11        0.00       -0.05      1.12 o 
  -9   3  11        0.91        2.46      1.56 o 
  -8   3  11        0.96        1.45      1.23 o 
  -7   3  11        0.86        1.23      1.12 o 
  -6   3  11       13.92       12.85      1.58 o 
  -5   3  11        4.62        4.02      0.95 o 
  -4   3  11        0.17       -0.64      0.43 o 
  -3   3  11        5.08        7.60      1.56 o 
  -2   3  11        0.99        1.51      0.63 o 
  -1   3  11      197.02      192.08      8.10 o 
   0   3  11        6.07        5.96      1.45 o 
   1   3  11       28.55       23.53      1.84 o 
   2   3  11        0.41        0.11      0.52 o 
   3   3  11       26.06       25.63      1.60 o 
   4   3  11        0.01        0.22      0.71 o 
   5   3  11       29.70       24.84      2.46 o 
   6   3  11        0.00        0.69      0.86 o 
   7   3  11        1.81        6.29      1.84 o 
  -9   4  11        7.30        9.61      2.23 o 
  -8   4  11        2.40        3.69      1.68 o 
  -7   4  11        0.41        1.02      0.83 o 
  -6   4  11        1.11        1.62      0.83 o 
  -5   4  11        6.96        8.30      1.34 o 
  -4   4  11        8.05        6.69      1.18 o 
  -3   4  11       11.76        9.27      1.38 o 
  -2   4  11       33.55       37.70      2.21 o 
  -1   4  11        3.56        5.10      1.10 o 
   0   4  11        8.75        5.81      1.18 o 
   1   4  11        0.19        0.22      0.63 o 
   2   4  11        2.82        2.72      0.94 o 
   3   4  11        1.36        0.82      0.62 o 
   4   4  11        1.70        1.03      0.69 o 
   5   4  11        0.07       -0.58      0.67 o 
   6   4  11       34.41       43.33      3.04 o 
  -9   5  11        0.48        0.30      1.23 o 
  -8   5  11        3.69        4.13      1.18 o 
  -7   5  11        0.30       -0.34      0.74 o 
  -6   5  11        0.14       -0.22      0.70 o 
  -5   5  11        2.62        4.24      1.45 o 
  -4   5  11        3.64        3.53      1.01 o 
  -3   5  11       23.93       27.01      4.02 o 
  -2   5  11        2.59        2.19      1.12 o 
  -1   5  11       87.98       88.61      3.59 o 
   0   5  11        0.20        0.61      0.75 o 
   1   5  11        5.33        5.87      1.30 o 
   2   5  11        0.02       -0.96      0.64 o 
   3   5  11        9.86        6.79      1.34 o 
   4   5  11        0.05       -0.95      0.63 o 
   5   5  11        0.00        0.87      1.06 o 
  -8   6  11        0.18        1.27      0.99 o 
  -7   6  11        0.80        1.66      0.98 o 
  -6   6  11        1.32        1.59      0.97 o 
  -5   6  11        0.08       -0.58      0.70 o 
  -4   6  11        0.64       -0.04      0.64 o 
  -3   6  11        7.19        8.89      1.50 o 
  -2   6  11       56.80       60.33      3.12 o 
  -1   6  11        0.00       -1.05      0.70 o 
   0   6  11        2.33        0.99      0.83 o 
   1   6  11        6.88        6.83      1.42 o 
   2   6  11       61.54       70.22      3.51 o 
   3   6  11        0.66        0.04      0.84 o 
   4   6  11       22.59       29.18      2.56 o 
  -7   7  11        0.77        0.95      1.73 o 
  -6   7  11        2.03        1.68      1.23 o 
  -5   7  11        0.46        1.59      0.91 o 
  -4   7  11        1.65        0.79      0.83 o 
  -3   7  11        0.89        1.28      0.94 o 
  -2   7  11        1.22        1.00      0.91 o 
  -1   7  11        5.53        7.13      1.62 o 
   0   7  11        0.53        1.11      0.98 o 
   1   7  11        9.01       12.76      3.35 o 
   2   7  11        2.94        2.78      1.22 o 
  -5   8  11        1.47        0.97      0.98 o 
  -4   8  11       10.68       10.03      1.77 o 
  -3   8  11        0.91        1.24      0.94 o 
  -2   8  11        8.66        9.59      4.24 o 
  -1   8  11        0.27        1.06      0.98 o 
   0   8  11       24.42       27.05      2.59 o 
   1 -10  12        0.55        2.57      1.56 o 
   2 -10  12        4.62        3.24      1.79 o 
   3 -10  12        0.40       -0.11      1.34 o 
   4 -10  12        1.83        2.23      1.56 o 
  -2  -9  12        0.17       -0.50      1.12 o 
  -1  -9  12        1.94        2.96      1.28 o 
   0  -9  12        0.04       -0.76      0.75 o 
   1  -9  12        0.07        1.01      1.45 o 
   2  -9  12        0.94        1.56      1.34 o 
   3  -9  12       27.15       22.67      3.24 o 
   4  -9  12        0.05        0.34      1.45 o 
   5  -9  12       57.34       60.87      4.69 o 
   6  -9  12        0.13        0.89      1.45 o 
  -4  -8  12        0.26        0.52      1.06 o 
  -3  -8  12        0.94        1.91      1.10 o 
  -2  -8  12        0.08       -0.60      2.07 o 
  -1  -8  12        0.64       -0.89      1.62 o 
   0  -8  12        2.98        3.79      1.13 o 
   1  -8  12        2.57        2.90      1.56 o 
   2  -8  12        0.03       -0.22      1.12 o 
   3  -8  12        1.05        0.67      1.34 o 
   4  -8  12       11.38       10.83      2.46 o 
   5  -8  12       19.92       18.54      3.02 o 
   6  -8  12        4.35        0.89      1.68 o 
   7  -8  12        0.02        0.89      1.56 o 
  -5  -7  12        0.65        0.91      1.06 o 
  -4  -7  12        5.16        5.47      1.42 o 
  -3  -7  12       15.67       11.87      1.73 o 
  -2  -7  12        3.78        3.84      1.40 o 
  -1  -7  12        3.82        4.19      1.06 o 
   0  -7  12        0.19        0.22      0.71 o 
   1  -7  12       14.18       11.08      1.45 o 
   2  -7  12        0.36       -0.56      0.89 o 
   3  -7  12      268.19      297.22     10.16 o 
   4  -7  12        1.98        2.68      1.56 o 
   5  -7  12       66.95       63.44      4.58 o 
   6  -7  12        2.51        4.36      1.79 o 
   7  -7  12       15.99       13.85      2.79 o 
   8  -7  12        1.82        1.56      1.68 o 
  -6  -6  12        9.66       12.80      1.97 o 
  -5  -6  12        5.77        6.26      2.40 o 
  -4  -6  12        4.23        2.86      1.10 o 
  -3  -6  12        0.45        1.69      0.91 o 
  -2  -6  12        2.70        3.40      1.06 o 
  -1  -6  12        0.95        0.50      0.79 o 
   0  -6  12       29.98       20.89      2.35 o 
   1  -6  12        1.75        1.79      0.79 o 
   2  -6  12       77.61       89.91      4.91 o 
   3  -6  12        0.35        0.34      1.23 o 
   4  -6  12      179.66      192.78      7.71 o 
   5  -6  12        3.24        1.23      1.56 o 
   6  -6  12       32.98       34.18      3.57 o 
   7  -6  12        3.74        4.13      1.79 o 
   8  -6  12       11.94       15.86      3.02 o 
  -7  -5  12        2.49        3.60      1.51 o 
  -6  -5  12        4.84        4.32      1.26 o 
  -5  -5  12        8.30        6.46      1.42 o 
  -4  -5  12        0.13       -0.34      0.78 o 
  -3  -5  12        1.92        1.49      0.86 o 
  -2  -5  12        0.01       -0.49      0.67 o 
  -1  -5  12       24.38       26.83      1.97 o 
   0  -5  12        3.71        3.78      0.95 o 
   1  -5  12        0.67        1.69      0.75 o 
   2  -5  12        0.15        0.78      0.89 o 
   3  -5  12      408.88      459.96     12.96 o 
   4  -5  12       51.91       56.18      4.02 o 
   5  -5  12       23.75       22.79      2.90 o 
   6  -5  12       17.24       18.88      2.90 o 
   7  -5  12       51.79       63.55      4.69 o 
   8  -5  12        6.49        7.25      1.48 o 
  -7  -4  12       10.08        7.90      1.54 o 
  -6  -4  12        0.06        0.50      0.91 o 
  -5  -4  12        2.89        3.88      1.11 o 
  -4  -4  12        0.23       -0.22      0.71 o 
  -3  -4  12        3.48        3.46      0.95 o 
  -2  -4  12       25.51       22.00      1.74 o 
  -1  -4  12        0.06        0.00      0.78 o 
   0  -4  12       45.43       41.11      2.05 o 
   1  -4  12        0.49       -0.40      0.89 o 
   2  -4  12      763.62      846.60     13.07 o 
   3  -4  12       12.75       11.95      2.23 o 
   4  -4  12       28.68       21.33      2.68 o 
   5  -4  12       65.12       71.93      4.47 o 
   6  -4  12      101.34      108.59      6.03 o 
   7  -4  12        0.36        0.58      0.91 o 
   8  -4  12       19.39       20.26      2.19 o 
   9  -4  12        1.29        1.05      1.07 o 
  -8  -3  12        0.16       -0.56      1.12 o 
  -7  -3  12        0.94        0.45      1.12 o 
  -6  -3  12        4.74        3.52      1.11 o 
  -5  -3  12        4.97        5.02      1.14 o 
  -4  -3  12        8.31        9.87      1.90 o 
  -3  -3  12        3.37        3.29      0.95 o 
  -2  -3  12        0.48        1.17      0.70 o 
  -1  -3  12        6.47        6.31      1.11 o 
   0  -3  12       13.80       15.90      1.38 o 
   1  -3  12       77.88       83.43      5.58 o 
   2  -3  12       59.26       63.95      2.46 o 
   3  -3  12      447.61      493.91     13.18 o 
   4  -3  12       25.43       24.81      1.84 o 
   5  -3  12      259.87      297.86      6.81 o 
   6  -3  12       17.68       13.35      1.69 o 
   7  -3  12       92.01      103.64      4.10 o 
   8  -3  12        3.13        2.43      1.14 o 
   9  -3  12       17.00       18.74      3.41 o 
  -8  -2  12        0.23       -0.45      1.01 o 
  -7  -2  12        3.30        1.34      1.12 o 
  -6  -2  12        8.22        6.81      1.79 o 
  -5  -2  12        0.16       -0.11      0.89 o 
  -4  -2  12       28.96       25.13      1.80 o 
  -3  -2  12        4.86        5.40      0.97 o 
  -2  -2  12       35.22       25.52      1.77 o 
  -1  -2  12        0.67        0.21      0.51 o 
   0  -2  12       79.69       79.21      3.74 o 
   1  -2  12        0.26        0.52      0.67 o 
   2  -2  12     2476.36     2843.60     38.14 o 
   3  -2  12       59.81       64.78      3.57 o 
   4  -2  12      305.13      350.34     11.84 o 
   5  -2  12        2.31        2.29      0.91 o 
   6  -2  12       43.15       46.32      2.64 o 
   7  -2  12        1.43       -0.73      0.78 o 
   8  -2  12        1.42        1.01      0.94 o 
  -9  -1  12        2.84        7.04      2.01 o 
  -8  -1  12       22.48       28.71      3.46 o 
  -7  -1  12        3.22        2.68      1.45 o 
  -6  -1  12        0.41       -0.67      0.89 o 
  -5  -1  12       17.24       20.66      2.68 o 
  -4  -1  12        3.11        3.57      1.34 o 
  -3  -1  12       33.29       28.28      1.74 o 
  -2  -1  12        9.12        8.80      1.13 o 
  -1  -1  12      430.27      467.50     15.41 o 
   0  -1  12       18.22       16.45      2.01 o 
   1  -1  12     1168.09     1344.15     15.71 o 
   2  -1  12       21.01       18.48      1.30 o 
   3  -1  12      652.02      685.05     11.61 o 
   4  -1  12        9.18        9.37      1.30 o 
   5  -1  12      147.57      137.17      9.33 o 
   6  -1  12        0.01       -0.65      0.67 o 
   7  -1  12        0.14        0.08      0.75 o 
   8  -1  12       12.35       10.83      1.78 o 
  -9   0  12        1.21        0.78      1.45 o 
  -8   0  12        1.33        1.90      1.56 o 
  -7   0  12        0.45        2.79      1.34 o 
  -6   0  12        9.74       10.28      2.01 o 
  -5   0  12        0.41        1.68      1.12 o 
  -4   0  12       23.73       25.13      2.68 o 
  -3   0  12        1.68        2.57      1.12 o 
  -2   0  12      100.99      104.64      4.75 o 
  -1   0  12        0.09        1.20      0.67 o 
   0   0  12      300.32      346.08      5.37 o 
   1   0  12        7.58        7.99      1.30 o 
   2   0  12      154.68      152.99      3.30 o 
   3   0  12        3.39        2.17      0.65 o 
   4   0  12      104.18       88.51      3.36 o 
   5   0  12       11.55       11.42      2.18 o 
   6   0  12       19.33       15.80      1.85 o 
   7   0  12        3.53        4.93      1.26 o 
   8   0  12       11.92       14.06      2.05 o 
  -9   1  12        0.37        0.22      1.23 o 
  -8   1  12        3.49        6.59      1.79 o 
  -7   1  12        1.10        0.89      1.12 o 
  -6   1  12        2.31        2.23      1.23 o 
  -5   1  12      119.94      111.02      5.36 o 
  -4   1  12        9.10        9.94      1.90 o 
  -3   1  12       25.52       33.84      3.02 o 
  -2   1  12       20.17       22.19      1.56 o 
  -1   1  12       11.92        9.35      1.18 o 
   0   1  12       20.49       19.33      1.22 o 
   1   1  12      550.01      571.87     10.45 o 
   2   1  12       14.22       11.67      1.04 o 
   3   1  12        2.17        1.73      0.60 o 
   4   1  12       36.02       33.42      3.18 o 
   5   1  12        0.01       -0.51      0.70 o 
   6   1  12        4.18        4.86      1.18 o 
   7   1  12        9.42        8.96      3.74 o 
  -9   2  12        3.48        4.13      1.68 o 
  -8   2  12       10.98       11.84      2.23 o 
  -7   2  12        0.11        1.68      1.12 o 
  -6   2  12        4.97        8.27      2.01 o 
  -5   2  12        0.15       -0.56      0.89 o 
  -4   2  12      139.88      169.63      4.65 o 
  -3   2  12       30.00       33.66      3.18 o 
  -2   2  12       84.04       92.05      4.08 o 
  -1   2  12       23.90       24.79      1.78 o 
   0   2  12      276.09      311.25     10.50 o 
   1   2  12       63.79       58.25      2.02 o 
   2   2  12       99.35       85.74      2.53 o 
   3   2  12        4.32        3.14      0.73 o 
   4   2  12      100.92       91.27      3.61 o 
   5   2  12        9.42        7.24      1.45 o 
   6   2  12       53.95       56.60      3.16 o 
   7   2  12        1.79        3.59      1.07 o 
  -9   3  12        2.12        2.57      1.68 o 
  -8   3  12        1.89        2.79      1.56 o 
  -7   3  12       17.87       20.89      2.90 o 
  -6   3  12       15.02       18.21      2.68 o 
  -5   3  12       70.67       83.77      4.69 o 
  -4   3  12        4.96        2.79      0.95 o 
  -3   3  12        6.74        6.10      1.18 o 
  -2   3  12       11.09       13.30      1.50 o 
  -1   3  12      102.02      112.59      3.79 o 
   0   3  12        9.05        8.32      1.30 o 
   1   3  12       63.34       58.13      3.52 o 
   2   3  12        8.99        5.88      1.22 o 
   3   3  12      104.75       97.22      3.10 o 
   4   3  12        3.19        0.85      0.83 o 
   5   3  12        0.91        0.12      0.75 o 
   6   3  12        0.42       -0.06      0.79 o 
  -8   4  12       14.79       16.75      2.68 o 
  -7   4  12        1.06        0.34      1.12 o 
  -6   4  12        5.08        6.81      2.46 o 
  -5   4  12        0.41       -0.22      0.67 o 
  -4   4  12        1.01        1.68      0.79 o 
  -3   4  12       15.75       11.06      2.74 o 
  -2   4  12      108.35      131.24      4.26 o 
  -1   4  12        1.32        0.80      0.83 o 
   0   4  12      120.91      130.57      7.32 o 
   1   4  12        5.49        5.67      1.22 o 
   2   4  12      154.20      165.62      7.26 o 
   3   4  12        5.95        3.38      1.10 o 
   4   4  12        4.21        2.72      1.23 o 
   5   4  12        0.03        0.82      0.91 o 
  -8   5  12        0.59       -0.34      1.23 o 
  -7   5  12        0.03       -0.21      0.84 o 
  -6   5  12        0.16       -0.96      0.64 o 
  -5   5  12        1.71        1.90      0.95 o 
  -4   5  12        0.02        0.82      0.78 o 
  -3   5  12       86.49       92.70      3.71 o 
  -2   5  12       16.70       16.36      1.85 o 
  -1   5  12       23.03       23.84      3.29 o 
   0   5  12        3.83        5.71      1.30 o 
   1   5  12        9.46       13.06      3.02 o 
   2   5  12        0.33       -0.49      0.75 o 
   3   5  12       20.19       19.19      2.09 o 
   4   5  12        1.78        1.62      0.97 o 
  -7   6  12        0.60        0.24      0.89 o 
  -6   6  12       21.07       19.62      2.09 o 
  -5   6  12        5.39        5.25      1.40 o 
  -4   6  12       17.64       17.71      2.00 o 
  -3   6  12        0.30       -0.25      0.95 o 
  -2   6  12       20.31       21.28      2.17 o 
  -1   6  12        4.64        3.22      1.79 o 
   0   6  12        3.75        2.90      1.03 o 
   1   6  12        2.33        2.22      2.18 o 
   2   6  12        2.73        1.55      1.01 o 
   3   6  12        0.01       -0.36      0.89 o 
  -6   7  12        0.02        0.45      0.95 o 
  -5   7  12       14.08       15.22      2.00 o 
  -4   7  12        4.02        1.58      0.94 o 
  -3   7  12       93.04      100.83      4.30 o 
  -2   7  12        3.01        1.17      1.05 o 
  -1   7  12        0.24        0.59      0.91 o 
   0   7  12        0.43       -0.93      0.95 o 
   1   7  12        3.58        5.58      1.42 o 
  -3   8  12        0.39        1.53      1.10 o 
  -1  -9  13       20.35       30.91      4.30 o 
   0  -9  13        1.12        4.58      1.90 o 
   1  -9  13       11.75       17.87      3.13 o 
   2  -9  13        4.50        6.03      2.12 o 
   3  -9  13        5.32        6.14      1.90 o 
   4  -9  13        1.43        2.35      1.68 o 
   5  -9  13       47.53       57.75      4.69 o 
  -3  -8  13        0.03       -0.29      1.51 o 
  -2  -8  13        6.56        8.38      2.35 o 
  -1  -8  13        0.47        0.23      0.91 o 
   0  -8  13       26.46       23.68      2.90 o 
   1  -8  13        0.38        0.11      1.34 o 
   2  -8  13        0.21       -0.11      1.23 o 
   3  -8  13        3.29        2.01      1.45 o 
   4  -8  13       86.60       92.82      5.70 o 
   5  -8  13        0.05        1.68      1.45 o 
   6  -8  13       11.95        7.48      2.35 o 
  -4  -7  13        1.91        2.64      1.29 o 
  -3  -7  13        6.57        9.63      1.65 o 
  -2  -7  13        0.26        0.43      0.86 o 
  -1  -7  13        0.20        0.92      0.94 o 
   0  -7  13        9.19        7.23      2.18 o 
   1  -7  13       27.16       27.25      3.24 o 
   2  -7  13        0.71        4.02      1.56 o 
   3  -7  13       66.33       79.64      5.25 o 
   4  -7  13        1.39        2.01      1.56 o 
   5  -7  13       66.24       66.79      4.80 o 
   6  -7  13        0.33       -0.56      1.23 o 
   7  -7  13        4.23        5.81      2.01 o 
  -5  -6  13        0.03        0.10      0.98 o 
  -4  -6  13        2.80        2.39      1.14 o 
  -3  -6  13        0.70        1.33      0.91 o 
  -2  -6  13       31.60       26.41      2.17 o 
  -1  -6  13        1.52        1.52      0.91 o 
   0  -6  13       55.82       49.63      2.56 o 
   1  -6  13        6.30        6.26      1.51 o 
   2  -6  13       64.57       53.50      3.91 o 
   3  -6  13       30.27       29.49      3.24 o 
   4  -6  13       30.39       32.50      3.46 o 
   5  -6  13        1.62        1.12      1.45 o 
   6  -6  13        2.41        2.90      1.68 o 
   7  -6  13        8.18       11.50      2.57 o 
   8  -6  13        0.05        1.12      1.45 o 
  -6  -5  13        4.34        4.27      2.18 o 
  -5  -5  13        2.73        2.72      1.28 o 
  -4  -5  13        2.48        2.54      1.06 o 
  -3  -5  13        3.06        2.48      0.98 o 
  -2  -5  13        0.00        0.33      0.67 o 
  -1  -5  13      143.51      127.55      5.70 o 
   0  -5  13       12.01       10.12      1.68 o 
   1  -5  13      290.70      289.08      6.33 o 
   2  -5  13        2.55        2.79      1.45 o 
   3  -5  13      263.72      310.85     10.05 o 
   4  -5  13        0.34        0.56      1.23 o 
   5  -5  13        1.20        1.56      1.34 o 
   6  -5  13       10.10        6.37      2.01 o 
   7  -5  13       15.72       12.40      2.68 o 
   8  -5  13        3.15        3.24      1.79 o 
  -7  -4  13        8.59        7.60      2.12 o 
  -6  -4  13        3.70        4.09      1.14 o 
  -5  -4  13        0.92        0.20      1.01 o 
  -4  -4  13        1.05        2.10      0.91 o 
  -3  -4  13        0.07       -0.39      0.71 o 
  -2  -4  13      168.46      143.81      4.30 o 
  -1  -4  13        5.63        6.82      1.79 o 
   0  -4  13        6.15        5.93      1.06 o 
   1  -4  13        2.22        4.60      0.95 o 
   2  -4  13      113.86      114.15      5.47 o 
   3  -4  13        2.54        5.81      1.79 o 
   4  -4  13       38.13       30.49      3.13 o 
   5  -4  13        0.50        0.45      1.23 o 
   6  -4  13       63.10       61.21      4.47 o 
   7  -4  13       19.90       19.66      3.24 o 
   8  -4  13       22.36       26.27      2.46 o 
  -7  -3  13        0.00        0.67      1.34 o 
  -6  -3  13        1.24       -0.56      1.12 o 
  -5  -3  13       38.76       38.46      2.43 o 
  -4  -3  13        6.42        6.53      1.22 o 
  -3  -3  13       21.01       16.42      1.95 o 
  -2  -3  13        3.59        1.88      1.73 o 
  -1  -3  13       53.30       34.47      1.97 o 
   0  -3  13        6.55        6.56      1.03 o 
   1  -3  13      179.37      200.22      4.83 o 
   2  -3  13      101.87      107.67      3.97 o 
   3  -3  13       27.29       26.36      2.79 o 
   4  -3  13       39.92       40.10      3.35 o 
   5  -3  13      154.20      159.28      7.04 o 
   6  -3  13        1.34        3.21      1.01 o 
   7  -3  13       23.08       20.27      2.13 o 
   8  -3  13        0.48        0.28      0.98 o 
  -8  -2  13        3.06        5.81      2.23 o 
  -7  -2  13        1.05        3.69      1.68 o 
  -6  -2  13       21.02       17.31      2.68 o 
  -5  -2  13        8.44        7.15      1.90 o 
  -4  -2  13        6.38        7.04      1.79 o 
  -3  -2  13        0.08       -0.22      0.89 o 
  -2  -2  13        0.05        0.39      1.12 o 
  -1  -2  13       21.30       17.03      1.51 o 
   0  -2  13      889.96      930.34     19.71 o 
   1  -2  13       40.03       36.70      2.07 o 
   2  -2  13        0.48        0.41      0.67 o 
   3  -2  13       21.96       24.13      2.68 o 
   4  -2  13      195.01      225.67      8.82 o 
   5  -2  13       15.28       17.64      1.77 o 
   6  -2  13       31.12       22.56      3.13 o 
   7  -2  13        3.62        2.37      1.90 o 
   8  -2  13        0.23        1.60      0.98 o 
  -8  -1  13       14.18       18.65      3.02 o 
  -7  -1  13        0.15        1.12      1.23 o 
  -6  -1  13        4.45        3.13      1.45 o 
  -5  -1  13        5.36        5.25      1.56 o 
  -4  -1  13        0.35       -1.01      0.67 o 
  -3  -1  13      162.68      153.58      6.37 o 
  -2  -1  13       30.47       29.43      1.72 o 
  -1  -1  13       19.47       21.90      1.79 o 
   0  -1  13      114.96      128.39      3.75 o 
   1  -1  13      557.12      631.93     10.50 o 
   2  -1  13       28.13       26.72      2.12 o 
   3  -1  13       12.53       15.63      1.49 o 
   4  -1  13        0.03        0.25      0.89 o 
   5  -1  13        8.44        7.92      1.30 o 
   6  -1  13       12.61       10.95      1.54 o 
   7  -1  13        0.29       -0.41      0.84 o 
   8  -1  13        0.14       -0.70      0.84 o 
  -8   0  13        0.01        0.56      1.23 o 
  -7   0  13        1.41        1.23      1.34 o 
  -6   0  13        0.17       -0.78      0.89 o 
  -5   0  13        0.08       -0.22      0.89 o 
  -4   0  13       13.61        7.48      1.79 o 
  -3   0  13        8.90        7.93      1.90 o 
  -2   0  13      545.42      571.54     14.30 o 
  -1   0  13        3.22        3.52      1.03 o 
   0   0  13     2110.47     2466.35     32.89 o 
   1   0  13       85.13       93.95      2.58 o 
   2   0  13       80.79       87.68      3.74 o 
   3   0  13       14.13       14.68      1.54 o 
   4   0  13        9.24       10.24      1.68 o 
   5   0  13        0.04       -0.68      0.64 o 
   6   0  13        0.25       -0.28      0.79 o 
   7   0  13        0.32       -0.63      1.45 o 
  -8   1  13        1.31        2.23      1.45 o 
  -7   1  13        7.46        4.13      1.79 o 
  -6   1  13        0.10        0.34      1.01 o 
  -5   1  13        6.51        8.82      2.01 o 
  -4   1  13        0.37        0.34      1.01 o 
  -3   1  13      617.04      715.40     17.31 o 
  -2   1  13        0.02        1.12      1.23 o 
  -1   1  13      905.72     1018.43     15.68 o 
   0   1  13        3.33        0.95      0.91 o 
   1   1  13       75.82       74.41      3.03 o 
   2   1  13        0.99        0.54      0.51 o 
   3   1  13       20.98       17.44      1.74 o 
   4   1  13        6.35        5.82      1.13 o 
   5   1  13       10.98       10.10      1.49 o 
   6   1  13        0.82       -1.06      0.71 o 
   7   1  13        1.79        1.23      1.28 o 
  -8   2  13        0.26        0.11      1.12 o 
  -7   2  13        1.60        1.34      1.34 o 
  -6   2  13      110.58      120.52      6.03 o 
  -5   2  13       14.87       11.50      2.35 o 
  -4   2  13        6.76        7.60      2.01 o 
  -3   2  13        0.77       -0.56      1.12 o 
  -2   2  13      169.51      209.05      5.29 o 
  -1   2  13       28.83       26.12      2.90 o 
   0   2  13       77.41       84.97      3.28 o 
   1   2  13       11.15       11.59      1.46 o 
   2   2  13        1.15        0.55      0.74 o 
   3   2  13        4.36        2.86      0.75 o 
   4   2  13       22.65       16.33      1.81 o 
   5   2  13        0.13       -0.06      0.62 o 
   6   2  13        3.69        3.09      1.03 o 
  -8   3  13        1.70        2.46      1.45 o 
  -7   3  13       70.81       70.03      4.80 o 
  -6   3  13        1.22        2.90      1.56 o 
  -5   3  13        9.24       10.83      2.35 o 
  -4   3  13        3.86        3.65      1.06 o 
  -3   3  13       16.32       16.95      1.74 o 
  -2   3  13        3.28        2.35      0.94 o 
  -1   3  13      602.34      688.55     12.16 o 
   0   3  13       25.45       21.32      1.97 o 
   1   3  13       28.73       21.85      2.23 o 
   2   3  13        2.82        1.85      0.89 o 
   3   3  13        1.00        0.31      0.75 o 
   4   3  13        1.47        1.01      0.78 o 
   5   3  13        0.61        0.05      0.78 o 
  -8   4  13        0.33       -1.34      1.23 o 
  -7   4  13        1.95        1.68      1.45 o 
  -6   4  13       21.82       22.45      3.02 o 
  -5   4  13       10.90       11.05      1.62 o 
  -4   4  13       16.35       11.00      1.54 o 
  -3   4  13        0.35        0.77      1.79 o 
  -2   4  13      213.57      256.19     13.79 o 
  -1   4  13       48.70       50.91      2.80 o 
   0   4  13       10.92        5.02      1.21 o 
   1   4  13        0.22       -0.11      0.79 o 
   2   4  13       39.50       43.04      4.91 o 
   3   4  13        0.02       -0.10      0.75 o 
   4   4  13       12.85        7.26      2.01 o 
  -7   5  13        5.44        3.80      1.56 o 
  -6   5  13        4.26        3.69      1.13 o 
  -5   5  13        9.71       15.08      1.93 o 
  -4   5  13        6.08        5.86      1.30 o 
  -3   5  13      118.16      141.20      4.81 o 
  -2   5  13       12.88       11.84      1.79 o 
  -1   5  13      122.35      131.86      4.69 o 
   0   5  13        6.72        7.58      1.49 o 
   1   5  13       22.95       18.45      2.13 o 
   2   5  13        0.31        1.40      1.34 o 
   3   5  13        0.98       -0.52      0.75 o 
  -6   6  13        3.97        5.14      1.34 o 
  -5   6  13        2.71        2.96      1.18 o 
  -4   6  13       12.40       14.38      3.63 o 
  -3   6  13        0.41        2.49      1.06 o 
  -2   6  13      120.67      137.53      5.00 o 
  -1   6  13        1.53        1.45      1.06 o 
   0   6  13       16.15       18.97      2.21 o 
   1   6  13        0.08       -0.56      0.87 o 
   2   6  13        4.72        3.90      2.57 o 
  -4   7  13        4.01        3.38      1.40 o 
  -3   7  13        4.37        4.08      1.26 o 
  -2   7  13        6.23        4.44      1.68 o 
  -1   7  13        1.81        1.51      1.11 o 
   0  -9  14        0.18        5.70      1.90 o 
   1  -9  14       22.41       34.96      4.02 o 
   2  -9  14        0.03        0.45      1.34 o 
   3  -9  14       12.95       11.06      2.68 o 
   4  -9  14        0.05       -0.56      1.34 o 
  -2  -8  14        1.21        4.62      2.96 o 
  -1  -8  14        1.13        0.24      0.94 o 
   0  -8  14       13.95       21.11      3.13 o 
   1  -8  14        4.02        5.14      1.79 o 
   2  -8  14       10.23        9.83      2.35 o 
   3  -8  14        4.20        3.46      1.90 o 
   4  -8  14        8.13        6.48      2.23 o 
   5  -8  14        0.67        0.34      1.45 o 
  -4  -7  14        0.01        1.70      1.10 o 
  -3  -7  14       23.02       40.64      5.58 o 
  -2  -7  14        0.43        1.37      0.98 o 
  -1  -7  14       42.27       43.78      5.36 o 
   0  -7  14        4.25        4.62      1.18 o 
   1  -7  14        2.72        3.91      1.68 o 
   2  -7  14        0.07        1.34      1.12 o 
   3  -7  14       83.38       91.70      5.58 o 
   4  -7  14        5.91        6.70      2.23 o 
   5  -7  14        0.14       -1.45      1.23 o 
   6  -7  14        0.33       -0.78      1.45 o 
  -5  -6  14        0.04        0.77      1.56 o 
  -4  -6  14        2.08        1.93      1.34 o 
  -3  -6  14        0.05        1.03      0.94 o 
  -2  -6  14       27.38       19.10      1.97 o 
  -1  -6  14        0.10        0.56      1.23 o 
   0  -6  14       20.61       19.92      2.85 o 
   1  -6  14        1.08        2.23      1.34 o 
   2  -6  14       56.97       66.46      4.58 o 
   3  -6  14        3.69        4.13      1.79 o 
   4  -6  14       15.39        7.93      2.12 o 
   5  -6  14        2.34        2.35      1.45 o 
   6  -6  14        3.81        4.69      1.79 o 
   7  -6  14        0.17       -1.34      1.23 o 
  -6  -5  14        5.51        7.78      3.80 o 
  -5  -5  14       16.25       27.54      4.64 o 
  -4  -5  14        0.87        0.55      0.91 o 
  -3  -5  14        4.25        2.65      0.98 o 
  -2  -5  14       13.48       11.08      3.80 o 
  -1  -5  14        4.86        1.68      0.87 o 
   0  -5  14        2.44        2.57      0.95 o 
   1  -5  14        1.52       -0.47      0.78 o 
   2  -5  14       13.10       15.86      2.46 o 
   3  -5  14       57.50       62.21      4.24 o 
   4  -5  14        0.57       -0.11      1.34 o 
   5  -5  14        1.51        0.56      1.23 o 
   6  -5  14        1.32        2.01      1.45 o 
   7  -5  14        8.49        5.25      1.90 o 
  -6  -4  14        9.70       11.17      2.57 o 
  -5  -4  14        0.00        0.22      1.01 o 
  -4  -4  14       58.37       49.55      2.72 o 
  -3  -4  14        0.67        0.38      1.23 o 
  -2  -4  14       91.35       74.28      3.08 o 
  -1  -4  14        5.38        4.08      1.23 o 
   0  -4  14       45.67       36.19      4.47 o 
   1  -4  14        0.43        0.40      0.67 o 
   2  -4  14       90.51       82.10      4.58 o 
   3  -4  14        3.15        3.02      1.56 o 
   4  -4  14       27.04       36.52      3.46 o 
   5  -4  14        1.40        1.34      1.34 o 
   6  -4  14        0.06        2.01      1.45 o 
   7  -4  14        0.03       -0.22      1.34 o 
  -7  -3  14        3.08        1.45      1.45 o 
  -6  -3  14        0.06       -0.67      0.89 o 
  -5  -3  14        6.26        6.03      1.90 o 
  -4  -3  14        0.15        1.20      0.94 o 
  -3  -3  14      170.42      177.84      5.00 o 
  -2  -3  14       13.73       11.79      1.46 o 
  -1  -3  14       14.02       10.68      1.38 o 
   0  -3  14        5.65        6.78      1.18 o 
   1  -3  14      278.97      303.66      8.49 o 
   2  -3  14       13.30       11.39      2.12 o 
   3  -3  14        0.12       -0.45      0.89 o 
   4  -3  14        1.31        3.46      1.45 o 
   5  -3  14        2.74        0.22      1.23 o 
   6  -3  14        0.32       -0.34      1.23 o 
   7  -3  14        9.75        9.27      2.46 o 
  -7  -2  14        0.71        3.69      1.68 o 
  -6  -2  14        0.26        0.67      1.12 o 
  -5  -2  14        0.07       -1.23      1.01 o 
  -4  -2  14      102.52       91.03      5.14 o 
  -3  -2  14       11.54       10.16      2.12 o 
  -2  -2  14       18.70       16.79      1.62 o 
  -1  -2  14        0.15        1.10      0.67 o 
   0  -2  14        1.29        3.04      0.83 o 
   1  -2  14        2.88        1.92      0.91 o 
   2  -2  14      111.43      105.90      8.32 o 
   3  -2  14        2.05        3.13      1.34 o 
   4  -2  14       28.37       27.92      3.13 o 
   5  -2  14        0.62        0.89      1.34 o 
   6  -2  14        0.62        0.62      0.80 o 
   7  -2  14        4.68        4.09      1.22 o 
  -8  -1  14        2.52        2.12      1.56 o 
  -7  -1  14       46.48       51.04      4.24 o 
  -6  -1  14        5.35        5.25      1.79 o 
  -5  -1  14       35.49       26.14      3.13 o 
  -4  -1  14        1.84        0.56      1.12 o 
  -3  -1  14       32.77       26.14      2.90 o 
  -2  -1  14       10.30       10.50      2.01 o 
  -1  -1  14        0.58        0.37      1.12 o 
   0  -1  14        1.93        2.01      0.87 o 
   1  -1  14       92.88       89.79      3.12 o 
   2  -1  14        8.85        9.16      1.29 o 
   3  -1  14       19.89       17.09      2.46 o 
   4  -1  14       10.71       12.78      1.56 o 
   5  -1  14        3.36        1.74      0.89 o 
   6  -1  14        0.91        1.45      1.90 o 
   7  -1  14        0.18        0.96      0.86 o 
  -8   0  14       10.17       14.97      2.79 o 
  -7   0  14        0.80       -1.12      1.01 o 
  -6   0  14        0.14        1.01      1.12 o 
  -5   0  14        4.87        4.36      1.68 o 
  -4   0  14       50.51       45.24      3.57 o 
  -3   0  14       33.45       35.97      3.35 o 
  -2   0  14      135.90      128.23      5.81 o 
  -1   0  14        5.72        7.37      1.79 o 
   0   0  14        1.46        4.47      1.45 o 
   1   0  14        9.44        9.99      2.18 o 
   2   0  14       94.88       95.35      3.44 o 
   3   0  14        8.49        9.23      2.40 o 
   4   0  14        3.21        2.51      1.45 o 
   5   0  14        2.34        2.85      0.99 o 
   6   0  14        6.38        5.82      1.34 o 
   7   0  14        0.08        0.95      0.91 o 
  -8   1  14        0.12        0.00      1.23 o 
  -7   1  14        1.15       -0.45      1.12 o 
  -6   1  14        0.90        1.23      1.23 o 
  -5   1  14      243.96      247.51      9.05 o 
  -4   1  14       34.60       32.84      3.35 o 
  -3   1  14        0.30        1.23      1.34 o 
  -2   1  14       14.97       13.40      2.23 o 
  -1   1  14      119.40      118.95      5.47 o 
   0   1  14        0.99        1.01      1.01 o 
   1   1  14       15.06       14.35      2.68 o 
   2   1  14        7.08        7.33      0.94 o 
   3   1  14       13.26       11.91      1.57 o 
   4   1  14        0.11        0.79      0.70 o 
   5   1  14        0.01        1.10      0.80 o 
   6   1  14        0.05        0.13      1.73 o 
  -8   2  14       24.96       22.90      3.35 o 
  -7   2  14        0.32        0.67      1.23 o 
  -6   2  14       10.97       10.28      2.46 o 
  -5   2  14        7.43        8.04      2.23 o 
  -4   2  14      248.54      287.72      9.83 o 
  -3   2  14        0.63        0.67      1.23 o 
  -2   2  14      326.83      346.81     10.61 o 
  -1   2  14        0.54        0.28      1.01 o 
   0   2  14        2.93        2.54      0.95 o 
   1   2  14       13.87       14.41      1.62 o 
   2   2  14       11.76       15.80      3.18 o 
   3   2  14        0.64        1.79      0.78 o 
   4   2  14        1.15        0.15      0.70 o 
   5   2  14        3.02        2.99      1.14 o 
  -7   3  14       24.12       30.49      3.57 o 
  -6   3  14        0.03       -1.12      1.12 o 
  -5   3  14      161.25      186.53      7.82 o 
  -4   3  14        6.73        7.48      2.01 o 
  -3   3  14      110.46      119.74      5.92 o 
  -2   3  14        0.35        1.23      1.23 o 
  -1   3  14        1.97        2.40      0.95 o 
   0   3  14        2.99        2.82      1.12 o 
   1   3  14        0.09       -0.88      0.59 o 
   2   3  14        1.31        0.58      1.79 o 
   3   3  14        0.70       -0.92      0.70 o 
   4   3  14        1.27        3.69      1.79 o 
   5   3  14        0.08       -0.89      0.89 o 
  -7   4  14        3.40       -0.22      1.45 o 
  -6   4  14       44.23       42.22      4.02 o 
  -5   4  14        5.86        5.92      1.90 o 
  -4   4  14       18.99       23.02      2.13 o 
  -3   4  14        3.45        2.95      1.14 o 
  -2   4  14        9.58       12.65      1.78 o 
  -1   4  14        0.96        0.13      0.89 o 
   0   4  14        4.72        3.97      1.18 o 
   1   4  14        0.35        2.08      0.97 o 
   2   4  14        0.00       -0.96      0.64 o 
   3   4  14        0.52        0.58      0.83 o 
   4   4  14        2.35        1.12      1.23 o 
  -6   5  14        0.65        6.25      1.90 o 
  -5   5  14       15.94       20.52      2.21 o 
  -4   5  14        0.43        1.74      1.02 o 
  -3   5  14      114.31      130.24      4.78 o 
  -2   5  14        1.34        0.86      0.91 o 
  -1   5  14        3.26        1.56      1.28 o 
   0   5  14        0.85       -0.36      0.86 o 
   1   5  14        0.03        0.45      1.84 o 
   2   5  14        0.11        0.32      0.78 o 
  -5   6  14        1.78        1.18      1.40 o 
  -4   6  14       34.71       31.47      2.68 o 
  -3   6  14        4.77        2.23      1.22 o 
  -2   6  14        0.79        1.23      1.02 o 
  -1   6  14        0.68        1.19      0.98 o 
   0   6  14        9.06       10.41      1.84 o 
  -1  -8  15        0.12        1.79      1.34 o 
   0  -8  15        2.62        1.12      1.34 o 
   1  -8  15        0.01        0.00      1.45 o 
   2  -8  15        0.50       -0.22      1.34 o 
   3  -8  15        0.01        1.23      1.56 o 
   4  -8  15       11.05       16.08      3.02 o 
  -3  -7  15        0.79       -0.50      0.94 o 
  -2  -7  15        0.64       -1.30      0.91 o 
  -1  -7  15       18.36       17.64      2.01 o 
   0  -7  15        0.00        1.45      1.45 o 
   1  -7  15        1.89        1.34      1.23 o 
   2  -7  15        3.01        4.24      1.90 o 
   3  -7  15        0.73        0.89      1.34 o 
   4  -7  15        0.80        1.34      1.45 o 
   5  -7  15        1.63       -1.79      1.23 o 
  -4  -6  15        1.07        0.76      0.98 o 
  -3  -6  15        0.62        1.51      0.98 o 
  -2  -6  15        6.24        5.43      1.29 o 
  -1  -6  15        2.60        2.88      0.98 o 
   0  -6  15        1.32        2.62      0.91 o 
   1  -6  15        4.30        4.02      1.68 o 
   2  -6  15        7.97        4.13      1.56 o 
   3  -6  15        3.22        2.57      1.45 o 
   4  -6  15        2.85        3.91      1.56 o 
   5  -6  15        0.76        0.67      1.34 o 
   6  -6  15        0.45        2.23      1.56 o 
  -5  -5  15       18.38       19.39      2.17 o 
  -4  -5  15        0.03       -1.08      0.83 o 
  -3  -5  15       25.68       25.31      2.29 o 
  -2  -5  15        0.05        0.06      0.75 o 
  -1  -5  15       12.42       10.91      1.54 o 
   0  -5  15        0.91        1.39      1.56 o 
   1  -5  15       15.42       11.95      2.35 o 
   2  -5  15        0.37       -0.56      1.01 o 
   3  -5  15        0.29        1.12      1.23 o 
   4  -5  15        0.59        0.11      1.12 o 
   5  -5  15        0.03        2.01      1.45 o 
   6  -5  15        0.15        0.78      1.34 o 
  -6  -4  15        1.86        1.79      1.45 o 
  -5  -4  15        0.52       -0.56      1.23 o 
  -4  -4  15        4.72        2.41      1.79 o 
  -3  -4  15        0.27        1.90      1.23 o 
  -2  -4  15       21.81       19.32      1.85 o 
  -1  -4  15        8.45        7.04      1.26 o 
   0  -4  15        0.02       -0.05      0.70 o 
   1  -4  15        7.89        8.54      1.26 o 
   2  -4  15        0.81       -0.34      1.01 o 
   3  -4  15        5.83        9.27      2.12 o 
   4  -4  15        0.01        2.23      1.23 o 
   5  -4  15        0.36       -1.34      0.89 o 
   6  -4  15        0.06        1.01      1.34 o 
   7  -4  15       18.83       23.01      3.57 o 
  -6  -3  15        0.26        1.90      1.45 o 
  -5  -3  15        6.48        3.69      1.68 o 
  -4  -3  15        1.37        0.67      1.34 o 
  -3  -3  15        0.13        0.85      0.89 o 
  -2  -3  15        0.13       -0.02      0.70 o 
  -1  -3  15        7.79        9.89      1.38 o 
   0  -3  15        9.84        9.23      1.26 o 
   1  -3  15        0.23        1.06      0.78 o 
   2  -3  15       17.14       19.88      2.79 o 
   3  -3  15       12.54        8.71      2.01 o 
   4  -3  15       19.96       16.31      2.79 o 
   5  -3  15        0.82        1.79      1.45 o 
   6  -3  15        0.09       -1.45      1.23 o 
   7  -3  15        0.00        0.45      1.56 o 
  -7  -2  15        0.00       -0.78      1.12 o 
  -6  -2  15       22.55       21.78      3.13 o 
  -5  -2  15        0.25        1.34      1.34 o 
  -4  -2  15       32.59       17.76      2.79 o 
  -3  -2  15        0.36        1.79      1.34 o 
  -2  -2  15        3.34        3.46      1.45 o 
  -1  -2  15        4.24        5.51      1.90 o 
   0  -2  15        3.04        2.07      0.87 o 
   1  -2  15        4.35        2.32      0.86 o 
   2  -2  15       21.31       21.33      2.68 o 
   3  -2  15        8.74       12.17      2.23 o 
   4  -2  15        1.81        3.13      1.45 o 
   5  -2  15        0.66        1.34      1.45 o 
   6  -2  15        0.70        0.56      1.45 o 
   7  -2  15        0.31        2.01      1.56 o 
  -7  -1  15        0.16        0.11      1.12 o 
  -6  -1  15        0.10        0.67      1.23 o 
  -5  -1  15       37.87       43.23      4.02 o 
  -4  -1  15        1.96        1.12      1.12 o 
  -3  -1  15       15.68       16.87      2.57 o 
  -2  -1  15       13.28       15.64      2.46 o 
  -1  -1  15       77.61       75.62      4.36 o 
   0  -1  15        0.18       -0.06      0.63 o 
   1  -1  15        6.23        8.16      1.26 o 
   2  -1  15        5.14        3.35      1.45 o 
   3  -1  15        0.77        2.23      1.23 o 
   4  -1  15        4.56        5.25      1.79 o 
   5  -1  15        0.06        1.34      1.56 o 
   6  -1  15        4.19        5.80      1.29 o 
  -7   0  15        0.08        1.12      1.34 o 
  -6   0  15        5.71        7.37      2.01 o 
  -5   0  15        0.85        2.01      1.45 o 
  -4   0  15       25.22       19.21      2.79 o 
  -3   0  15        0.28       -0.45      1.01 o 
  -2   0  15        6.05        6.59      1.79 o 
  -1   0  15        2.60        2.12      1.23 o 
   0   0  15        3.74        0.00      1.01 o 
   1   0  15       16.60       19.66      2.35 o 
   2   0  15        2.63        2.48      0.91 o 
   3   0  15        2.05        4.36      1.56 o 
   4   0  15        0.39        0.78      1.06 o 
   5   0  15        3.64        1.60      1.01 o 
   6   0  15        0.01        1.25      0.83 o 
  -7   1  15       17.62       16.87      2.90 o 
  -6   1  15        0.85       -0.22      1.12 o 
  -5   1  15        2.10        1.56      1.34 o 
  -4   1  15        0.05        0.22      1.12 o 
  -3   1  15        8.47       10.05      2.35 o 
  -2   1  15        8.94        8.60      2.01 o 
  -1   1  15        0.21       -0.22      1.01 o 
   0   1  15        0.05        2.12      1.23 o 
   1   1  15        6.29        8.38      1.90 o 
   2   1  15        1.31        1.17      0.75 o 
   3   1  15        0.05        0.26      0.64 o 
   4   1  15        0.26        1.52      0.78 o 
   5   1  15        0.16       -0.25      1.01 o 
  -7   2  15        2.17        1.56      1.56 o 
  -6   2  15       26.85       28.37      3.57 o 
  -5   2  15        2.41        2.01      1.34 o 
  -4   2  15        1.03        0.00      1.23 o 
  -3   2  15        2.05        3.80      1.56 o 
  -2   2  15       27.00       28.82      3.13 o 
  -1   2  15        1.45        1.56      1.23 o 
   0   2  15       17.31       15.53      2.46 o 
   1   2  15        0.00       -0.39      0.71 o 
   2   2  15        0.42        1.02      0.78 o 
   3   2  15        1.92        1.23      1.23 o 
   4   2  15        0.91        1.45      1.34 o 
   5   2  15        0.06       -0.89      0.72 o 
  -7   3  15       50.41       44.68      4.36 o 
  -6   3  15        4.37        5.25      2.01 o 
  -5   3  15       13.29       11.62      2.46 o 
  -4   3  15        2.29        3.91      1.68 o 
  -3   3  15       13.13        9.83      2.23 o 
  -2   3  15        1.55        1.34      1.34 o 
  -1   3  15        0.68        1.51      1.12 o 
   0   3  15        0.68       -0.71      0.95 o 
   1   3  15        3.28        2.23      0.94 o 
   2   3  15        1.62        3.26      1.02 o 
   3   3  15        0.00        0.45      1.01 o 
   4   3  15        0.32        1.34      1.01 o 
  -6   4  15       21.14       23.12      3.35 o 
  -5   4  15        0.23        0.00      1.23 o 
  -4   4  15       11.03       12.29      2.57 o 
  -3   4  15        5.14        9.27      2.46 o 
  -2   4  15        2.68        1.25      1.12 o 
  -1   4  15        0.21        0.38      0.74 o 
   0   4  15        0.04       -0.19      0.89 o 
   1   4  15        0.06        0.06      0.91 o 
   2   4  15        0.03        0.04      0.78 o 
   3   4  15        0.47        2.31      1.06 o 
  -5   5  15        0.80        0.34      1.23 o 
  -4   5  15        0.04        0.67      0.95 o 
  -3   5  15        0.45       -0.40      0.91 o 
  -2   5  15        0.00       -0.69      1.34 o 
  -1   5  15        1.08        0.78      0.94 o 
   0   5  15        0.44        0.51      0.97 o 
   1   5  15        1.44        2.13      1.14 o 
  -1  -7  16        1.46        0.95      1.03 o 
   0  -7  16        0.10       -1.79      1.23 o 
   1  -7  16        0.63        0.89      1.34 o 
   2  -7  16        0.89       -0.22      1.45 o 
   3  -7  16        0.75        0.56      1.45 o 
   4  -7  16       11.85       15.75      2.90 o 
  -3  -6  16        0.35        0.04      1.05 o 
  -2  -6  16        0.49       -0.62      0.83 o 
  -1  -6  16        1.08        1.12      0.87 o 
   0  -6  16        0.08        1.56      1.34 o 
   1  -6  16        0.00       -0.89      1.12 o 
   2  -6  16        0.60       -0.22      1.23 o 
   3  -6  16        0.35        0.34      1.34 o 
   4  -6  16        0.39       -1.23      1.34 o 
   5  -6  16        0.22        0.89      1.34 o 
  -4  -5  16        0.05        0.00      0.91 o 
  -3  -5  16        7.54        4.13      1.45 o 
  -2  -5  16        1.80        2.30      1.12 o 
  -1  -5  16        9.98       10.55      1.57 o 
   0  -5  16        0.64        1.59      0.89 o 
   1  -5  16        0.28       -0.78      0.89 o 
   2  -5  16        1.02        2.57      1.45 o 
   3  -5  16        0.01       -0.78      1.23 o 
   4  -5  16        0.31        0.00      1.01 o 
   5  -5  16        0.91        0.78      1.45 o 
   6  -5  16        0.11        0.78      1.34 o 
  -5  -4  16        0.09       -1.45      1.12 o 
  -4  -4  16        0.04        1.01      1.34 o 
  -3  -4  16        0.10        0.61      1.28 o 
  -2  -4  16        1.40        0.71      0.75 o 
  -1  -4  16        0.27        0.06      0.79 o 
   0  -4  16        2.26        1.68      0.87 o 
   1  -4  16        7.27        5.92      1.79 o 
   2  -4  16        0.04       -0.89      1.12 o 
   3  -4  16        8.78        8.94      2.12 o 
   4  -4  16        1.68        3.91      1.68 o 
   5  -4  16        4.11        5.81      1.90 o 
   6  -4  16        0.40        1.12      1.45 o 
  -5  -3  16        2.77        1.45      1.45 o 
  -4  -3  16        0.49        0.34      1.12 o 
  -3  -3  16        1.18        0.22      1.12 o 
  -2  -3  16        0.05       -0.85      0.67 o 
  -1  -3  16        0.08        0.88      0.83 o 
   0  -3  16        0.55       -0.22      1.01 o 
   1  -3  16        3.53        4.24      1.45 o 
   2  -3  16        0.47        0.56      0.89 o 
   3  -3  16        0.14        2.79      1.34 o 
   4  -3  16        2.23        1.12      1.45 o 
   5  -3  16        0.16        1.12      1.45 o 
   6  -3  16        2.55        2.23      1.79 o 
  -6  -2  16        0.07       -0.11      1.34 o 
  -5  -2  16        0.21       -0.11      1.23 o 
  -4  -2  16        0.75        0.56      1.12 o 
  -3  -2  16        0.11       -0.22      0.89 o 
  -2  -2  16        6.38        4.02      1.68 o 
  -1  -2  16        1.82        0.67      1.12 o 
   0  -2  16        0.09        0.22      0.71 o 
   1  -2  16        3.91        4.92      1.11 o 
   2  -2  16        0.33       -0.78      1.01 o 
   3  -2  16        2.76        3.24      1.45 o 
   4  -2  16        1.52        5.03      1.79 o 
   6  -2  16        0.01       -1.56      1.34 o 
  -6  -1  16        0.40        1.68      1.34 o 
  -5  -1  16        2.34        5.92      2.01 o 
  -4  -1  16        1.50        1.68      1.45 o 
  -3  -1  16        2.13        2.90      1.34 o 
  -2  -1  16        0.13        1.12      1.23 o 
  -1  -1  16       10.20       10.83      2.12 o 
   0  -1  16       20.82       21.22      2.68 o 
   1  -1  16        0.26       -0.45      0.71 o 
   2  -1  16       24.60       29.26      3.13 o 
   3  -1  16        0.63        1.79      1.23 o 
   4  -1  16        7.64       13.18      2.57 o 
   5  -1  16        0.05        0.67      1.34 o 
  -6   0  16        3.42        1.45      1.45 o 
  -5   0  16        0.52       -0.34      1.34 o 
  -4   0  16        0.17       -1.34      1.01 o 
  -3   0  16        0.61        0.67      1.23 o 
  -2   0  16        6.63        5.81      1.90 o 
  -1   0  16       15.25       14.97      2.46 o 
   0   0  16        0.56       -1.01      0.89 o 
   1   0  16        0.06        1.45      1.12 o 
   3   0  16        0.59        3.24      1.34 o 
   4   0  16        0.70        0.67      1.34 o 
   5   0  16        3.45        2.46      1.68 o 
  -6   1  16        0.08       -0.89      1.23 o 
  -5   1  16        1.46        1.90      1.34 o 
  -4   1  16        0.21        0.56      1.23 o 
  -3   1  16        1.93        0.56      1.34 o 
  -2   1  16        9.34       11.39      2.35 o 
  -1   1  16        6.91        9.72      2.01 o 
   0   1  16        5.40        2.79      1.34 o 
   1   1  16        2.09        1.56      1.34 o 
   2   1  16        2.57        4.02      1.45 o 
   4   1  16       11.75       12.62      2.46 o 
  -6   2  16        1.09        0.22      1.45 o 
  -5   2  16        0.16        0.89      1.34 o 
  -4   2  16        2.07        2.23      1.56 o 
  -3   2  16        0.11        1.45      1.23 o 
  -2   2  16        9.00       16.20      2.68 o 
  -1   2  16       11.71       11.06      2.35 o 
   0   2  16        4.45        3.24      1.45 o 
   1   2  16       19.08       21.11      3.02 o 
   2   2  16        0.04       -0.10      0.70 o 
   3   2  16        9.38       11.28      2.46 o 
   4   2  16        0.15       -0.67      0.89 o 
  -5   3  16        0.04        1.45      1.23 o 
  -4   3  16        0.02       -0.11      1.12 o 
  -3   3  16       12.65       16.53      2.79 o 
  -2   3  16        2.10        4.58      1.79 o 
  -1   3  16        0.63        0.45      1.23 o 
   0   3  16        2.59        4.02      1.68 o 
   1   3  16        0.08       -0.35      0.72 o 
   2   3  16        0.79       -0.42      0.86 o 
  -5   4  16        0.01       -1.01      1.12 o 
  -4   4  16       11.50       16.08      3.02 o 
  -3   4  16        1.72       -0.11      1.34 o 
  -2   4  16        0.30        0.22      1.34 o 
  -1   4  16        0.07       -0.65      0.80 o 
   0   4  16        1.86        2.95      1.06 o 
   1   4  16        0.02       -0.35      2.07 o 
   1  -7  17        0.08        0.34      1.45 o 
  -2  -6  17        0.53        2.76      1.10 o 
  -1  -6  17        6.06        4.91      1.30 o 
   0  -6  17        0.11        2.57      1.45 o 
   1  -6  17        4.28        1.90      1.56 o 
   2  -6  17        0.04        0.78      1.45 o 
   3  -6  17        0.59       -1.79      1.23 o 
   4  -6  17        0.21       -0.11      1.45 o 
  -3  -5  17        1.99        3.78      1.34 o 
  -2  -5  17        1.17        2.30      1.06 o 
  -1  -5  17        0.60        0.87      0.91 o 
   0  -5  17        4.80        1.34      1.56 o 
   1  -5  17        2.85        4.91      1.90 o 
   2  -5  17       12.39       16.64      2.90 o 
   3  -5  17        0.99        2.23      1.90 o 
   4  -5  17        0.44        0.67      1.56 o 
  -4  -4  17        0.72        3.13      1.68 o 
  -3  -4  17        0.84       -0.89      1.23 o 
  -2  -4  17        0.78        1.34      0.97 o 
  -1  -4  17        6.19       10.36      2.01 o 
   0  -4  17        0.29        0.56      0.75 o 
   1  -4  17        1.46        3.69      1.56 o 
   2  -4  17        0.28        0.45      1.34 o 
   3  -4  17        0.20        1.34      1.34 o 
   4  -4  17        0.00       -0.34      1.23 o 
   5  -4  17        2.26        2.01      1.68 o 
  -4  -3  17        2.90        1.68      1.45 o 
  -3  -3  17        0.84       -0.45      1.23 o 
  -2  -3  17        0.85        0.67      1.23 o 
  -1  -3  17        0.04        0.22      1.12 o 
   0  -3  17        1.37        2.44      0.94 o 
   1  -3  17        0.18       -0.78      1.12 o 
   2  -3  17        0.02        0.34      1.12 o 
   3  -3  17        2.75        5.03      1.68 o 
   4  -3  17        1.00        1.56      1.56 o 
   5  -3  17        1.32        2.90      1.90 o 
  -5  -2  17        0.21       -1.23      1.12 o 
  -4  -2  17        0.49        2.12      1.34 o 
  -3  -2  17        1.21        1.23      1.34 o 
  -2  -2  17        0.00       -0.11      1.23 o 
  -1  -2  17        0.56        1.56      1.23 o 
   0  -2  17        0.40        2.35      1.34 o 
   1  -2  17        8.14        6.70      1.79 o 
   2  -2  17        3.60        6.81      1.90 o 
   3  -2  17        0.00        0.22      1.23 o 
   4  -2  17        0.02       -0.56      1.12 o 
   5  -2  17       16.26       22.12      3.46 o 
  -5  -1  17        0.63        3.13      1.68 o 
  -4  -1  17        0.83        1.90      1.45 o 
  -3  -1  17        0.32        1.68      1.34 o 
  -2  -1  17       15.75       24.01      3.02 o 
  -1  -1  17       11.52       11.73      2.35 o 
   0  -1  17        1.14        3.13      1.45 o 
   1  -1  17        1.62        3.24      1.45 o 
   3  -1  17        0.06        0.67      1.12 o 
   4  -1  17        3.25        5.58      1.90 o 
  -5   0  17        0.64        2.01      1.45 o 
  -4   0  17        0.00        0.22      1.23 o 
  -3   0  17        0.33        1.56      1.45 o 
  -2   0  17        0.31       -0.34      1.12 o 
  -1   0  17        0.46        1.56      1.34 o 
   0   0  17        0.24        0.67      1.12 o 
   1   0  17        0.11       -1.34      1.01 o 
   4   0  17        0.00       -0.22      1.45 o 
  -5   1  17        0.33       -0.22      1.23 o 
  -4   1  17        0.19       -0.45      1.23 o 
  -3   1  17        2.18        1.34      1.45 o 
  -2   1  17        0.21        1.23      1.34 o 
  -1   1  17        0.03       -1.12      0.89 o 
   0   1  17        0.11        0.11      1.12 o 
   1   1  17        0.04        0.89      1.23 o 
  -5   2  17        1.87        3.02      1.79 o 
  -4   2  17        0.55        1.34      1.34 o 
  -3   2  17        0.04       -1.34      1.01 o 
  -2   2  17        0.65        0.11      1.12 o 
  -1   2  17        4.44        6.59      1.90 o 
   0   2  17        7.21       11.39      2.46 o 
   1   2  17        1.38        3.13      1.56 o 
  -4   3  17        0.05        2.79      1.56 o 
  -3   3  17        2.71        3.46      1.68 o 
  -2   3  17        0.36        1.34      1.45 o 
  -1   3  17        0.05        1.56      1.56 o 
   0   3  17        4.92        3.91      1.68 o 
   1   3  17        0.25        2.01      1.45 o 
  -1  -5  18        0.39        0.25      0.94 o 
   0  -5  18        1.88        1.90      1.34 o 
   1  -5  18        0.06        0.78      1.34 o 
   2  -5  18       13.48       24.35      3.35 o 
  -2  -4  18        0.14        1.45      1.45 o 
  -1  -4  18        8.93        9.20      1.51 o 
   0  -4  18        1.21        1.79      1.45 o 
   1  -4  18        6.20        8.82      2.23 o 
   2  -4  18        0.11       -1.12      1.23 o 
   3  -4  18       15.54       21.89      3.24 o 
  -3  -3  18        0.00       -0.22      1.23 o 
  -2  -3  18        8.34        8.71      2.12 o 
  -1  -3  18        0.13       -0.34      1.34 o 
   0  -3  18        0.30        1.12      1.34 o 
   1  -3  18        0.25       -0.22      1.23 o 
   2  -3  18        0.00       -1.68      1.12 o 
   3  -3  18        0.03       -1.12      1.34 o 
  -4  -2  18        0.55        0.45      1.45 o 
  -3  -2  18        5.03        8.15      2.23 o 
  -2  -2  18        0.01       -1.01      1.34 o 
  -1  -2  18        5.55        5.36      1.79 o 
   0  -2  18        0.08        1.34      1.34 o 
   2  -2  18        0.00       -1.23      1.12 o 
   3  -2  18        5.15        5.36      1.79 o 
  -4  -1  18        0.25        2.23      1.68 o 
  -3  -1  18        0.04        0.22      1.23 o 
  -2  -1  18        0.12       -0.78      1.23 o 
  -1  -1  18        1.49        0.89      1.34 o 
   0  -1  18       11.64       13.96      2.46 o 
  -4   0  18        0.03       -1.34      1.12 o 
  -3   0  18        4.45        6.25      2.12 o 
  -2   0  18        0.45        1.45      1.45 o 
  -1   0  18        2.43        1.45      1.34 o 
   0   0  18        0.12        0.45      1.34 o 
  -3   1  18        3.70        6.81      2.01 o 
  -2   1  18        5.39        7.93      2.01 o 
  -1   1  18        0.16       -0.34      1.12 o 
   0   1  18        0.52        1.56      1.34 o 
   1   1  18        1.99        4.69      1.90 o 
  -2   2  18        0.07       -0.78      1.23 o 
  -1   2  18       21.23       31.27      3.57 o 
   0   2  18        1.31        1.79      1.56 o 
  -1  -2  19       26.92       59.98      4.58 o 
  -1  -1  19        0.00       -0.78      1.34 o 
   0  -1  19        0.11        0.89      1.34 o 
                                                 
